# Supplementary material for: Ancient DNA study reveals HLA susceptibility locus for leprosy in medieval Europeans
Source: Nat Commun. 2018 May 1;9:1569. doi: 10.1038/s41467-018-03857-x (PMC5931558; doi:10.1038/s41467-018-03857-x)
Supplement: Supplementary file 5 — Supplementary Data 2 [file 41467_2018_3857_MOESM5_ESM.xlsx]

## Sheet: Sheet1
Position	Reference	ALT	G034	G154	G404	G427	G507	G533	G722	G749	G1083	G1149	QUAL	Variant Type	Predicted Impact	Gene ID	Protein ID	Protein name or transcript type	Functional category	Base change	Gene length	AA change	Protein length	SNPeff comment
73	A	G	G	G	G	G	G	G	G	.	G	G	1154.05	MISSENSE	Moderate	ML0001	dnaA	chromosomal replication initiator DnaA	Information pathways	c.73A>G	1566	Ser25Gly	521
883	G	A	A	A	A	A	.	A	A	.	nc	A	992.14	MISSENSE	Moderate	ML0001	dnaA	chromosomal replication initiator DnaA	Information pathways	c.883G>A	1566	Gly295Ser	521
4180	G	A	.	.	.	A	.	.	.	.	.	.	392.03	SYNONYMOUS	Low	ML0002	dnaN (recF)	DNA polymerase III subunit DnaN	Information pathways	c.900G>A	1158	Ser300Ser	385
7614	C	T	T	T	T	T	.	T	T	.	T	T	731.96	SYNONYMOUS	Low	ML0006	gyrA	DNA gyrase subunit A	Information pathways	c.297C>T	3750	Arg99Arg	1249
7870	G	A	.	.	.	.	.	A	.	.	.	.	188.13	MISSENSE	Moderate	ML0006	gyrA	DNA gyrase subunit A	Information pathways	c.553G>A	3750	Glu185Lys	1249
8453	T	C	C	C	C	C	C	C	C	C	C	C	1256.34	MISSENSE	Moderate	ML0006	gyrA	DNA gyrase subunit A	Information pathways	c.1136T>C	3750	Leu379Pro	1249
11473	C	T	.	.	.	.	.	.	.	.	T	.	164.89	SYNONYMOUS	Low	ML0007	ML0007	hypothetical protein	Cell wall and cell processes	c.279C>T	912	Ile93Ile	303	WARNING_TRANSCRIPT_NO_START_CODON
13907	C	T	.	.	.	.	.	.	.	T	.	.	349.08	MISSENSE	Moderate	ML0009	ML0009	hypothetical protein	Unknown	c.133C>T	192	Pro45Ser	63
14222	C	T	.	nc	nc	.	c	nc	.	nc	nc	nc	143.62	INTERGENIC	Modifier
14226	C	T	t	c	nc	t	T	nc	nc	c	nc	nc	769.98	INTERGENIC	Modifier
14352	G	A	A	A	.	.	.	.	.	.	.	A	407.79	INTERGENIC	Modifier
14610	T	C	.	.	t	.	.	.	.	.	.	.	153.61	INTERGENIC	Modifier
17157	G	A	.	.	.	.	A	.	.	.	.	.	747.87	SYNONYMOUS	Low	ML0013	ML0013	transmembrane protein	Cell wall and cell processes	c.259C>T	282	Leu87Leu	93
17669	C	T	.	.	.	.	T	.	.	.	.	.	730.34	INTRAGENIC	Modifier	ML0014	ML0014	pseudogene	Pseudogene
17928	G	A	nc	a	nc	a	.	nc	nc	.	nc	nc	253.05	INTRAGENIC	Modifier	ML0014	ML0014	pseudogene	Pseudogene
19071	G	A	A	A	a	A	.	.	A	.	A	A	680.15	DOWNSTREAM: 48 bases	Modifier	ML0015	trpG	anthranilate synthase component II	Intermediary metabolism and respiration				233
19071	G	A	A	A	a	A	.	.	A	.	A	A	680.15	MISSENSE	Moderate	ML0016	pknB	serine/threonine protein kinase B	Regulatory proteins	c.1799C>T	1869	Ala600Val	622
28938	C	T	nc	.	nc	c	.	.	.	.	.	nc	231.11	DOWNSTREAM: 16 bases	Modifier	ML0025	ML0025	hypothetical protein	Unknown				97
28938	C	T	nc	.	nc	c	.	.	.	.	.	nc	231.11	MISSENSE	Moderate	ML0024	ML0024	hypothetical protein	Unknown	c.49C>T	83	Leu17Phe	26	WARNING_TRANSCRIPT_INCOMPLETE
44832	G	A	A	A	a	A	.	.	A	.	A	A	583.81	INTRAGENIC	Modifier	ML0037	eccD2	pseudogene	Pseudogene
45407	C	T	.	.	.	.	T	.	.	.	nc	.	952.82	INTRAGENIC	Modifier	ML0038	eccE2	pseudogene	Pseudogene
48196	G	A	A	A	a	A	.	.	A	.	A	A	504.9	INTRAGENIC	Modifier	ML0039	eccA2	pseudogene	Pseudogene
52084	C	T	.	.	.	.	.	.	.	T	.	.	397.63	MISSENSE	Moderate	ML0042	eccE1	hypothetical protein	Unknown	c.92C>T	1404	Thr31Ile	467
52084	C	T	.	.	.	.	.	.	.	T	.	.	397.63	DOWNSTREAM: 88 bases	Modifier	ML0041	mycP1	secreted protease	Intermediary metabolism and respiration					WARNING_TRANSCRIPT_NO_START_CODON
52851	T	C	C	C	C	C	C	C	C	C	C	C	1249.01	MISSENSE	Moderate	ML0042	eccE1	hypothetical protein	Unknown	c.859T>C	1404	Trp287Arg	467
61425	A	G	G	G	G	G	G	G	G	G	G	G	1176.37	MISSENSE	Moderate	ML0049	esxA	6 kDa early secretory antigenic target homolog	Cell wall and cell processes	c.269T>C	288	Met90Thr	95
61530	C	T	T	T	T	T	T	T	T	T	T	T	1227.27	MISSENSE	Moderate	ML0049	esxA	6 kDa early secretory antigenic target homolog	Cell wall and cell processes	c.164G>A	288	Arg55Gln	95
71687	G	A	.	.	.	.	A	.	.	.	.	.	603.48	INTRAGENIC	Modifier	ML0057	espG1	pseudogene	Pseudogene
71721	G	T	nc	t	nc	nc	g	nc	nc	t	nc	nc	136.44	INTRAGENIC	Modifier	ML0057	espG1	pseudogene	Pseudogene
71722	T	C	nc	nc	nc	nc	t	nc	nc	nc	nc	nc	54.77	INTRAGENIC	Modifier	ML0057	espG1	pseudogene	Pseudogene
71739	G	A	.	.	nc	.	A	nc	nc	.	nc	nc	765.94	INTRAGENIC	Modifier	ML0057	espG1	pseudogene	Pseudogene
73090	A	C	.	.	.	nc	a	.	nc	.	.	.	100.8	INTRAGENIC	Modifier	ML0058	espE	pseudogene	Pseudogene
73094	T	C	.	nc	nc	t	t	t	nc	t	nc	nc	403.86	INTRAGENIC	Modifier	ML0058	espE	pseudogene	Pseudogene
77864	T	C	C	C	C	C	C	C	C	C	C	C	1444.82	SYNONYMOUS	Low	ML0061	gltB	ferredoxin-dependant glutamate synthase	Intermediary metabolism and respiration	c.156T>C	4584	Gly52Gly	1527
86851	C	T	.	.	.	.	.	.	T	.	.	.	229.53	SYNONYMOUS	Low	ML0065	ethA	monooxygenase	Intermediary metabolism and respiration	c.171C>T	1485	Gly57Gly	494
94314	G	A	.	.	.	.	.	.	.	A	.	.	282.53	MISSENSE	Moderate	ML0073	ML0073	hypothetical protein	Unknown	c.223G>A	1035	Gly75Ser	344	WARNING_TRANSCRIPT_NO_START_CODON
100574	A	G	G	G	G	G	G	G	G	.	G	G	1116.03	DOWNSTREAM: 74 bases	Modifier	ML0081	ML0081	hypothetical protein	Unknown
100574	A	G	G	G	G	G	G	G	G	.	G	G	1116.03	INTRAGENIC	Modifier	ML0080	ML0080	pseudogene	Pseudogene
116225	C	T	T	T	T	T	.	T	T	.	T	T	1147.55	SYNONYMOUS	Low	ML0093	ML0093	hypothetical protein	Unknown	c.855C>T	1932	Gly285Gly	643
122485	C	G	.	.	.	.	.	G	.	.	.	.	215.58	MISSENSE	Moderate	ML0098	fbpD	secreted MPB51/MPT51 antigen protein	Lipid metabolism	c.176C>G	906	Ala59Gly	301	WARNING_TRANSCRIPT_NO_START_CODON
156556	G	A	.	.	.	.	A	.	.	.	.	.	633.83	SYNONYMOUS	Low	ML0116	ML0116	hypothetical protein	Unknown	c.1374C>T	1965	Ile458Ile	654	WARNING_TRANSCRIPT_NO_START_CODON
156948	C	T	T	T	T	T	.	T	T	.	T	T	576.62	MISSENSE	Moderate	ML0118	ML0118	oxidoreductase	Intermediary metabolism and respiration	c.982G>A	1965	Val328Ile	654	WARNING_TRANSCRIPT_NO_START_CODON
165195	A	G	nc	.	g	a	.	.	a	.	a	g	202.82	MISSENSE	Moderate	MLP00006	argU	tRNA-Arg	Stable RNAs	c.49A>G	73	Arg17Gly	23	WARNING_TRANSCRIPT_INCOMPLETE
165195	A	G	nc	.	g	a	.	.	a	.	a	g	202.82	DOWNSTREAM: 68 bases	Modifier	MLP00005	serT	tRNA-Ser	Stable RNAs				23	WARNING_TRANSCRIPT_MULTIPLE_STOP_CODONS
168079	A	G	.	.	.	.	G	.	.	.	.	.	699.47	MISSENSE	Moderate	ML0125	ML0125	glycosyl transferase	Intermediary metabolism and respiration	c.482A>G	1317	Tyr161Cys	438	WARNING_TRANSCRIPT_NO_START_CODON
193848	C	T	T	T	T	T	.	T	T	.	T	T	391.57	UPSTREAM: 96 bases	Modifier	ML0138	fadD28	acyl-CoA synthetase	Lipid metabolism				580
193848	C	T	T	T	T	T	.	T	T	.	T	T	391.57	INTERGENIC	Modifier
202440	A	G	.	.	.	.	a	.	.	.	.	.	107.05	MISSENSE	Moderate	ML0141	ML0141	hypothetical protein	Unknown	c.122T>C	255	Leu41Pro	84
202441	G	A	.	.	.	.	g	.	.	.	.	.	129.13	MISSENSE	Moderate	ML0141	ML0141	hypothetical protein	Unknown	c.121C>T	255	Leu41Phe	84
202443	G	A	.	.	.	.	g	.	.	.	.	.	112.63	MISSENSE	Moderate	ML0141	ML0141	hypothetical protein	Unknown	c.119C>T	255	Ser40Phe	84
227077	A	G	G	G	g	G	.	.	G	.	G	G	605.48	SYNONYMOUS	Low	ML0162	ML0162	hypothetical protein	Unknown	c.210T>C	279	His70His	92	WARNING_TRANSCRIPT_NO_START_CODON
233893	G	A	.	.	.	.	.	A	.	.	.	.	278.19	INTRAGENIC	Modifier	ML0167	fadE12	pseudogene	Pseudogene
243860	G	T	T	T	.	.	.	.	.	.	.	T	416.15	SYNONYMOUS	Low	ML0176	pepD	serine protease	Intermediary metabolism and respiration	c.807G>T	1149	Gly269Gly	382
250837	C	T	.	.	.	.	T	.	.	.	.	.	779.96	MISSENSE	Moderate	ML0185	ML0185	hypothetical protein	Unknown	c.617C>T	1029	Thr206Ile	342
253623	C	T	.	.	.	.	.	.	.	T	.	.	334.55	SYNONYMOUS	Low	ML0187	ML0187	hypothetical protein	Unknown	c.966C>T	1062	Val322Val	353	WARNING_TRANSCRIPT_NO_START_CODON
264501	A	C	C	C	C	C	C	C	C	C	C	C	1367.8	INTRAGENIC	Modifier	ML0197	ML0197	pseudogene	Pseudogene
298572	A	G	G	G	G	G	G	G	G	G	G	G	1264.73	SYNONYMOUS	Low	ML0227	ML0227	hypothetical protein	Unknown	c.57A>G	477	Val19Val	158
298572	A	G	G	G	G	G	G	G	G	G	G	G	1264.73	DOWNSTREAM: 56 bases	Modifier	ML0226	folK	2-amino-4-hydroxy-6-hydroxymethyldihydropteridine pyrophosphokinase	Intermediary metabolism and respiration
305585	G	A	.	.	nc	.	.	A	.	.	.	.	201.52	MISSENSE	Moderate	ML0234	lsr2	lsr2 protein precursor (15kDa antigen)	Cell wall and cell processes	c.218G>A	339	Gly73Glu	112
305654	C	T	.	.	.	.	.	.	.	T	.	.	341.04	MISSENSE	Moderate	ML0234	lsr2	lsr2 protein precursor (15kDa antigen)	Cell wall and cell processes	c.287C>T	339	Thr96Ile	112
306641	G	A	.	.	.	.	.	.	.	.	g	.	212.89	SYNONYMOUS	Low	ML0235	clpC	Probable ATP-dependent Clp protease ATP-binding subunit ClpC	Intermediary metabolism and respiration	c.639G>A	2547	Val213Val	848
307886	A	G	.	.	.	.	.	.	.	.	.	a	188.77	SYNONYMOUS	Low	ML0235	clpC	Probable ATP-dependent Clp protease ATP-binding subunit ClpC	Intermediary metabolism and respiration	c.1884A>G	2547	Glu628Glu	848
313361	A	G	G	G	G	G	G	G	G	G	G	G	1625.13	MISSENSE	Moderate	ML0238	metS	methionyl-tRNA synthetase	Information pathways	c.461T>C	1614	Leu154Pro	537
328604	G	A	A	A	a	A	.	.	A	.	A	A	890.18	MISSENSE	Moderate	ML0252	mfd	transcription-repair coupling factor	Information pathways	c.538G>A	3675	Asp180Asn	1224
330125	G	A	A	A	A	A	A	A	A	.	A	A	1472.24	MISSENSE	Moderate	ML0252	mfd	transcription-repair coupling factor	Information pathways	c.2059G>A	3675	Ala687Thr	1224
330912	A	G	.	.	.	.	G	.	.	.	.	.	772.5	MISSENSE	Moderate	ML0252	mfd	transcription-repair coupling factor	Information pathways	c.2846A>G	3675	His949Arg	1224
336266	T	C	.	.	.	.	C	.	.	.	.	.	748.96	SYNONYMOUS	Low	ML0257	ML0257	hypothetical protein	Unknown	c.462T>C	504	Ala154Ala	167	WARNING_TRANSCRIPT_NO_START_CODON
336266	T	C	.	.	.	.	C	.	.	.	.	.	748.96	UPSTREAM: 39 bases	Modifier	ML0258	ML0258	hypothetical protein	Unknown
347385	T	C	C	C	C	C	C	C	C	C	C	C	1260.05	INTRAGENIC	Modifier	ML0266	ML0266	pseudogene	Pseudogene
347385	T	C	C	C	C	C	C	C	C	C	C	C	1260.05	INTRAGENIC	Modifier	ML0266	ML0266	pseudogene	Pseudogene
349747	G	A	.	.	.	.	A	.	.	.	.	.	621.44	INTERGENIC	Modifier
365411	A	G	G	G	G	G	.	G	G	.	G	G	634.8	MISSENSE	Moderate	ML0283	ML0283	cation-efflux transporter component	Cell wall and cell processes	c.496A>G	807	Lys166Glu	268
365540	G	T	.	.	.	.	T	.	.	.	.	.	708.48	MISSENSE	Moderate	ML0283	ML0283	cation-efflux transporter component	Cell wall and cell processes	c.625G>T	807	Val209Leu	268
373059	C	T	.	.	.	.	.	.	.	T	.	.	415.2	INTERGENIC	Modifier
383599	C	G	G	G	G	G	G	G	G	G	G	G	1273.25	INTRAGENIC	Modifier	ML0301	mutT3	pseudogene	Pseudogene
383599	C	G	G	G	G	G	G	G	G	G	G	G	1273.25	DOWNSTREAM: 57 bases	Modifier	ML0300	thiE	thiamine-phosphate pyrophosphorylase	Intermediary metabolism and respiration
384392	C	G	nc	nc	nc	nc	c	nc	nc	nc	nc	nc	80.77	INTRAGENIC	Modifier	ML0302	ML0302	pseudogene	Pseudogene
384393	G	C	nc	nc	nc	nc	c	nc	nc	nc	nc	nc	323.77	INTRAGENIC	Modifier	ML0302	ML0302	pseudogene	Pseudogene
393043	G	A	.	.	.	.	A	.	.	.	.	.	778.43	INTRAGENIC	Modifier	ML0306	ML0306	pseudogene	Pseudogene
396059	G	T	.	.	.	.	T	.	.	.	.	.	857.19	INTRAGENIC	Modifier	ML0309	ML0309	pseudogene	Pseudogene
408063	A	C	.	.	.	.	a	.	.	.	nc	nc	80.96	INTERGENIC	Modifier
408068	A	C	.	.	.	.	c	.	.	.	nc	nc	172.85	INTERGENIC	Modifier
408072	C	A	.	.	.	.	A	.	.	.	nc	nc	309.29	INTERGENIC	Modifier
408352	T	G	nc	nc	nc	nc	.	g	nc	.	nc	nc	267.87	INTRAGENIC	Modifier
416972	C	T	T	T	T	T	.	.	T	.	T	T	573.02	INTRAGENIC	Modifier	ML0327	esxS	pseudogene	Pseudogene
436217	T	C	.	.	.	.	C	.	.	.	.	.	759.81	INTRAGENIC	Modifier	ML0354	ilvX	acetohydroxyacid synthase	Intermediary metabolism and respiration
451498	C	T	.	.	.	.	T	.	.	.	.	.	739.55	INTRAGENIC	Modifier	ML0357	fadE26	pseudogene	Pseudogene
459545	G	T	.	.	.	.	.	.	.	T	.	.	236.76	INTRAGENIC	Modifier	ML0367	ML0367	pseudogene	Pseudogene
481476	A	G	G	G	G	G	G	G	G	G	G	G	1286.57	SYNONYMOUS	Low	ML0387	guaB2	inosine 5'-monophosphate dehydrogenase	Intermediary metabolism and respiration	c.816A>G	1590	Leu272Leu	529
485138	T	C	C	C	C	C	C	C	C	C	C	C	1209.1	MISSENSE	Moderate	ML0389	choD	cholesterol oxidase precursor	Lipid metabolism	c.1688T>C	1710	Leu563Pro	569
494674	T	G	G	G	G	G	G	G	G	G	G	G	1118.4	MISSENSE	Moderate	ML0397	ML0397	hypothetical protein	Unknown	c.1074A>C	1809	Glu358Asp	602	WARNING_TRANSCRIPT_NO_START_CODON
508481	T	C	C	C	C	C	C	C	C	C	C	C	1158.71	MISSENSE	Moderate	ML0410	PE3	PE-family protein	PE/PPE	c.155T>C	303	Val52Ala	408
509020	G	A	.	a	.	.	.	.	.	.	.	.	238.28	MISSENSE	Moderate	ML0411	ML0411	serine-rich antigen protein	PE/PPE	c.266G>A	408	Arg89His	1227
509065	G	A	.	.	.	.	A	.	.	.	.	.	788.73	MISSENSE	Moderate	ML0411	ML0411	serine-rich antigen protein	PE/PPE	c.311G>A	1227	Gly104Asp	408
509178	G	A	.	.	.	.	A	.	.	.	.	.	738.13	MISSENSE	Moderate	ML0411	ML0411	serine-rich antigen protein	PE/PPE	c.424G>A	1227	Asp142Asn	408
509325	C	G	G	G	G	G	G	G	G	G	G	G	1531.82	MISSENSE	Moderate	ML0411	ML0411	serine-rich antigen protein	PE/PPE	c.571C>G	1227	His191Asp	408
509647	T	G	.	.	.	.	.	.	t	.	.	.	162.19	MISSENSE	Moderate	ML0411	ML0411	serine-rich antigen protein	PE/PPE	c.893T>G	1227	Val298Gly	408
509673	G	A	.	.	.	.	.	.	.	A	.	.	327.98	MISSENSE	Moderate	ML0411	ML0411	serine-rich antigen protein	PE/PPE	c.919G>A	1227	Val307Met	408
509674	T	C	.	.	.	.	C	.	.	.	.	.	765.12	MISSENSE	Moderate	ML0411	ML0411	serine-rich antigen protein	PE/PPE	c.920T>C	1227	Val307Ala	408
509851	G	T	.	.	.	.	T	.	.	.	.	.	784.35	MISSENSE	Moderate	ML0411	ML0411	serine-rich antigen protein	PE/PPE	c.1097G>T	1227	Gly366Val	408
523366	G	A	nc	nc	nc	nc	a	nc	nc	.	nc	nc	69.02	INTERGENIC	Modifier
523810	C	T	.	.	.	.	.	.	.	T	.	.	482.51	MISSENSE	Moderate	ML0424	bcp	bacterioferritin comigratory antioxidant protein	Virulence, detoxification, adaptation	c.479G>A	486	Cys160Tyr	161
533403	A	G	G	G	G	G	G	G	G	G	G	G	1226.33	INTRAGENIC	Modifier	ML0433	fadD35	pseudogene	Pseudogene
537503	G	T	.	.	.	.	.	.	.	T	.	.	312.96	INTRAGENIC	Modifier	ML0437	accA1	pseudogene	Pseudogene
558254	C	A	.	.	nc	.	.	A	.	.	.	.	193.81	INTRAGENIC	Modifier	ML0468	ML0468	hypothetical protein	Cell wall and cell processes				261
563796	G	C	.	.	.	.	C	.	.	.	.	.	752.13	MISSENSE	Moderate	ML0466	ML0466	hypothetical protein	Unknown	c.165G>C	906	Glu55Asp	301
564029	A	G	.	.	.	a	.	.	.	.	.	.	170.2	MISSENSE	Moderate	ML0466	ML0466	hypothetical protein	Unknown	c.398A>G	906	Asp133Gly	301
578472	C	A	nc	nc	nc	.	.	.	nc	A	nc	nc	164.43	INTRAGENIC	Modifier	ML0476	speE	pseudogene	Pseudogene
578476	A	C	nc	nc	nc	.	.	.	nc	C	nc	nc	186.9	INTRAGENIC	Modifier	ML0476	speE	pseudogene	Pseudogene
578811	C	T	nc	c	nc	.	.	nc	nc	.	nc	nc	234.94	INTRAGENIC	Modifier	ML0476	speE	pseudogene	Pseudogene
601404	C	T	.	.	.	.	.	.	.	T	.	.	388.43	INTRAGENIC	Modifier	ML0476	speE	pseudogene	Pseudogene
603386	A	G	.	.	.	.	G	.	.	.	.	.	779.96	INTRAGENIC	Modifier	ML0476	speE	pseudogene	Pseudogene
604325	T	C	C	C	C	C	.	C	C	.	C	C	604.02	INTRAGENIC	Modifier	ML0498	ML0498	pseudogene	Pseudogene
614606	A	T	.	.	.	.	a	.	.	.	.	.	128.27	INTERGENIC	Modifier
614607	A	G	.	.	.	.	a	.	.	.	.	.	129.89	INTERGENIC	Modifier
614610	G	T	.	.	.	.	g	.	.	.	.	.	104.35	INTERGENIC	Modifier
637185	C	T	.	.	.	.	T	.	.	.	.	.	708.87	MISSENSE	Moderate	ML0254	adi	amino acid decarboxylase	Intermediary metabolism and respiration	c.2543C>T	2853	Thr848Ile	950
637535	G	T	.	.	.	.	T	.	.	.	.	.	728.13	MISSENSE	Moderate	ML0525	ML0525	hypothetical protein	Unknown	c.44G>T	177	Arg15Leu	58	WARNING_TRANSCRIPT_NO_START_CODON
637535	G	T	.	.	.	.	T	.	.	.	.	.	728.13	DOWNSTREAM: 40 bases	Modifier	ML0254	adi	amino acid decarboxylase	Intermediary metabolism and respiration				950
657736	G	C	C	C	C	C	C	C	C	C	C	C	1595.15	SYNONYMOUS	Low	ML0541	gmk	guanylate kinase	Intermediary metabolism and respiration	c.471G>C	633	Arg157Arg	210	WARNING_TRANSCRIPT_NO_START_CODON
687105	T	C	.	.	nc	.	t	nc	.	.	.	.	431.96	MISSENSE	Moderate	ML0568	ML0568	hypothetical protein	Unknown	c.293T>C	594	Leu98Pro	197
687132	C	T	.	.	.	.	t	nc	.	.	.	.	731.58	MISSENSE	Moderate	ML0568	ML0568	hypothetical protein	Unknown	c.320C>T	594	Pro107Leu	197
694090	T	C	C	C	C	C	C	C	C	C	C	C	1569.75	MISSENSE	Moderate	ML0569	ML0569	hypothetical protein	Unknown	c.337A>G	816	Thr113Ala	271
711197	T	C	.	.	.	.	C	.	.	.	.	.	702.93	INTRAGENIC	Modifier	ML0585	qor	pseudogene	Pseudogene
736584	G	C	.	.	nc	g	.	.	nc	.	nc	.	174.74	MISSENSE	Moderate	ML0605	ML0605	hypothetical protein	Unknown	c.36G>C	1686	Glu12Asp	561
736585	A	C	.	nc	nc	a	.	.	a	.	nc	.	175.67	MISSENSE	Moderate	ML0605	ML0605	hypothetical protein	Unknown	c.37A>C	1686	Thr13Pro	561
749178	C	T	.	.	.	.	T	.	.	.	.	.	701.2	MISSENSE	Moderate	ML0615	subI	sulphate-binding lipoprotein	Cell wall and cell processes	c.797C>T	1047	Thr266Ile	348
750910	G	A	.	.	a	.	.	.	.	.	.	.	175.19	INTRAGENIC	Modifier	ML0617	cysW	pseudogene	Pseudogene
751982	T	G	.	.	.	.	G	.	.	.	.	.	793.27	INTRAGENIC	Modifier	ML0619	ML0619	pseudogene	Pseudogene
763572	G	A	.	.	.	.	A	.	.	.	.	.	730.05	MISSENSE	Moderate	ML0631	era	GTP-binding protein	Intermediary metabolism and respiration	c.97G>A	909	Val33Ile	302	WARNING_TRANSCRIPT_NO_START_CODON
780280	T	C	.	.	.	.	.	.	t	.	.	.	221.12	UPSTREAM: 4 bases	Modifier	MLP000013	metU	tRNA-Met	Stable RNAs				24	WARNING_TRANSCRIPT_INCOMPLETE
780280	T	C	.	.	.	.	.	.	t	.	.	.	221.12	INTERGENIC	Modifier
780299	C	T	.	.	.	.	.	.	.	.	.	c	135.32	MISSENSE	Moderate	metU	gene657	transcript	rna12	c.16C>T	77	Leu6Phe	24	WARNING_TRANSCRIPT_INCOMPLETE
780341	G	A	g	g	g	g	.	.	g	.	g	nc	329.29	MISSENSE	Moderate	MLP000013	metU	tRNA-Met	Stable RNAs	c.58G>A	77	Glu20Lys	24	WARNING_TRANSCRIPT_INCOMPLETE
786555	C	T	T	.	.	.	.	.	.	.	.	.	227.58	INTRAGENIC	Modifier	ML0648
805290	C	T	.	.	.	.	T	.	.	.	.	.	793.19	INTRAGENIC	Modifier	ML0668	ML0668	pseudogene	Pseudogene
809064	A	C	.	.	.	a	.	.	.	.	.	.	144.91	INTERGENIC	Modifier
816835	C	T	.	.	.	.	.	.	.	T	.	.	401.35	INTRAGENIC	Modifier	ML0681	ML0681	pseudogene	Pseudogene
829345	G	T	.	.	g	.	.	.	.	.	.	.	169.61	INTERGENIC	Modifier
832152	T	C	C	C	C	C	C	C	C	C	C	C	1542.56	INTRAGENIC	Modifier	ML0694	ML0694	pseudogene	Pseudogene
836016	C	G	.	.	.	.	.	.	.	.	.	c	176.98	SYNONYMOUS	Low	ML0697	sdhA	Probable succinate dehydrogenase (flavoprotein subunit) SdhA	Intermediary metabolism and respiration	c.405G>C	1755	Ala135Ala	405
840584	A	G	G	G	G	G	G	G	G	G	G	G	1268.99	INTRAGENIC	Modifier	ML0702	ML0702	pseudogene	Pseudogene
840974	C	G	.	.	g	.	.	.	.	.	.	.	164.13	MISSENSE	Moderate	ML0703	ML0703	hypothetical protein	Unknown	c.1180G>C	1272	Ala394Pro	423
870381	G	A	.	.	.	.	A	.	.	.	.	.	746.27	MISSENSE	Moderate	ML0728	sseA	thiosulfate sulfurtransferase	Intermediary metabolism and respiration	c.538C>T	891	Leu180Phe	296	WARNING_TRANSCRIPT_NO_START_CODON
890453	A	G	G	G	G	G	G	G	G	G	G	G	1273.34	MISSENSE	Moderate	ML0747	ctpC	metal cation-transporting P-type ATPase C	Cell wall and cell processes	c.518T>C	2178	Val173Ala	725
904824	G	C	C	C	C	C	C	C	C	C	C	C	1292	SYNONYMOUS	Low	ML0763	pmmA	phosphomannomutase	Intermediary metabolism and respiration	c.150G>C	1407	Val50Val	468
906512	T	C	.	.	.	.	.	.	C	.	.	.	174.73	SYNONYMOUS	Low	ML0764	ML0764	hypothetical protein	Unknown	c.150G>C	1098	Arg145Arg	365	WARNING_TRANSCRIPT_NO_START_CODON
919482	G	C	.	.	.	.	C	.	.	.	.	.	745.98	MISSENSE	Moderate	ML0775	lpqB	lipoprotein	Cell wall and cell processes	c.1115G>C	1770	Gly372Ala	589	WARNING_TRANSCRIPT_NO_START_CODON
922258	T	C	nc	.	nc	.	.	.	.	.	t	nc	281.02	SYNONYMOUS	Low	ML0779	secA	Probable preprotein translocase subunit	Cell wall and cell processes	c.537T>C	2823	Asn179Asn	940	WARNING_TRANSCRIPT_NO_START_CODON
924882	G	C,T	.	.	.	.	t	.	.	.	.	.	181.55	INTRAGENIC	Modifier	ML0780	ML0780	pseudogene	Pseudogene
924883	C	T	.	.	.	.	c	.	.	.	.	.	114.86	INTRAGENIC	Modifier	ML0780	ML0780	pseudogene	Pseudogene
926861	G	A	.	.	.	.	.	A	.	.	.	.	202.96	MISSENSE	Moderate	ML0782	ML0782	transmembrane transport protein	Cell wall and cell processes	c.694G>A	1158	Val232Met	385
938787	T	G	.	.	g	.	.	.	.	.	.	.	171.64	INTRAGENIC	Modifier	ML0794	ML0794	pseudogene	Pseudogene
944190	A	C	nc	nc	nc	nc	a	nc	nc	nc	nc	nc	77.77	INTRAGENIC	Modifier	ML0797	PPE	pseudogene	Pseudogene
944191	C	A	nc	nc	nc	nc	a	nc	nc	nc	nc	nc	347.77	INTRAGENIC	Modifier	ML0797	PPE	pseudogene	Pseudogene
944193	G	A	nc	nc	nc	nc	g	nc	nc	nc	nc	nc	117.77	INTRAGENIC	Modifier	ML0797	PPE	pseudogene	Pseudogene
953229	A	G	a	.	.	.	.	.	.	.	.	.	180.27	MISSENSE	Moderate	ML0803	ML0803	Probable two-component sensor kinase	Regulatory proteins	c.1127A>G	1503	Asp376Gly	500
953528	A	C	.	a	.	.	.	.	.	.	.	.	150.67	MISSENSE	Moderate	ML0803	ML0803	Probable two-component sensor kinase	Regulatory proteins	c.1426A>C	1503	Met476Leu	500
954037	C	G	.	.	nc	.	G	.	.	.	.	.	923.73	INTERGENIC	Modifier
958228	A	C	nc	nc	nc	a	a	nc	nc	.	.	nc	83.75	INTRAGENIC	Modifier	ML0809	ML0809	pseudogene	Pseudogene
958231	T	C	.	nc	nc	.	t	nc	.	.	nc	nc	62.54	INTRAGENIC	Modifier	ML0809	ML0809	pseudogene	Pseudogene
963339	C	T	.	.	.	.	T	.	.	.	.	.	689.87	UPSTREAM: 45 bases	Modifier	ML0813	ML0813	hypothetical protein	Unknown
963339	C	T	.	.	.	.	T	.	.	.	.	.	689.87	INTERGENIC	Modifier
966690	G	C	.	.	.	.	C	.	.	.	.	.	776.58	MISSENSE	Moderate	ML0817	moeB1 moeZ	molybdopterin cofactor biosynthesis-like protein	Intermediary metabolism and respiration	c.761G>C	1188	Arg254Thr	395
972005	T	G	G	G	G	G	G	G	G	G	G	G	1329.8	INTRAGENIC	Modifier	ML0821	ML0821	pseudogene	Pseudogene
981132	C	T	.	.	.	.	T	.	.	.	.	.	704.67	INTERGENIC	Modifier
991666	C	T	.	.	.	.	.	.	.	.	T	.	155.91	INTRAGENIC	Modifier	ML0835	mez	pseudogene	Pseudogene
1017407	G	A	A	A	A	A	.	A	A	.	A	A	592.93	MISSENSE	Moderate	ML0855	pepR	zinc protease	Intermediary metabolism and respiration	c.1159G>A	1275	Glu387Lys	424	WARNING_TRANSCRIPT_NO_START_CODON
1034742	G	C	.	.	.	.	.	.	.	.	C	.	218.86	INTRAGENIC	Modifier	ML0868	cobT	Probablenicotinate-nucleotide-dimethylbenzimidazol phosphoribosyltransferase CobT	Intermediary metabolism and respiration
1056594	A	G	.	.	.	.	G	.	.	.	.	.	777.5	SYNONYMOUS	Low	ML0890	ML0890	hypothetical protein	Unknown	c.133T>C	1248	Ser118Ser	415	WARNING_TRANSCRIPT_NO_START_CODON
1067418	C	T	.	.	.	.	T	.	.	.	.	.	849.19	INTERGENIC	Modifier
1073641	C	T	.	.	.	.	T	.	.	.	.	.	834.69	SYNONYMOUS	Low	ML0907	ML0907	membrane protein	Cell wall and cell processes	c.940C>T	1134	Leu314Leu	377
1081267	A	G	.	.	g	.	.	.	.	.	.	.	161.16	SYNONYMOUS	Low	ML0912	murD	UDP-N-actylmuramoyl-L-alanyl-D-glutamate ligase	Cell wall and cell processes	c.940C>T	1473	Val349Val	490	WARNING_TRANSCRIPT_NO_START_CODON
1087397	T	C	C	C	C	C	C	C	C	C	C	C	1808.43	SYNONYMOUS	Low	ML0917	ftsZ	cell division protein FtsZ	Cell wall and cell processes	c.102T>C	1140	Gly34Gly	379
1089560	T	C	.	.	.	.	C	.	.	.	.	.	840.52	SYNONYMOUS	Low	ML0919	ML0919	hypothetical protein	Unknown	c.357T>C	783	Thr119Thr	260	WARNING_TRANSCRIPT_NO_START_CODON
1092198	A	G	.	.	.	.	.	.	.	G	.	.	353.46	DOWNSTREAM: 50 bases	Modifier	ML0922	wag31	hypothetical protein	Cell wall and cell processes
1092198	A	G	.	.	.	.	.	.	.	G	.	.	353.46	UPSTREAM: 23 bases	Modifier	ML0923	ML0923	transmembrane protein	Cell wall and cell processes
1092198	A	G	.	.	.	.	.	.	.	G	.	.	353.46	INTERGENIC	Modifier
1093114	C	G	nc	nc	nc	.	G	nc	.	.	nc	nc	179.62	INTERGENIC	Modifier
1093117	G	T	nc	nc	nc	.	T	nc	.	.	nc	nc	84.49	INTERGENIC	Modifier
1104232	C	G	G	G	G	G	G	G	G	.	G	G	1243.88	INTRAGENIC	Modifier	ML0934	ML0934	pseudogene	Pseudogene
1116452	G	C	nc	nc	nc	g	.	nc	.	nc	nc	nc	126.74	MISSENSE	Moderate	ML0946	ML0946	hypothetical protein	Unknown	c.223G>C	324	Gly75Arg	107
1126158	G	A	.	.	.	.	.	.	.	g	.	.	146.27	MISSENSE	Moderate	ML0957	ML0957	hypothetical protein	Unknown	c.71C>T	375	Pro24Leu	124
1126158	G	A	.	.	.	.	.	.	.	g	.	.	146.27	UPSTREAM: 81 bases	Modifier	ML0958	ML0958	pseudogene	Pseudogene
1133492	T	G	.	.	.	.	G	.	.	.	.	.	752.04	INTERGENIC	Modifier
1141251	C	T	.	.	.	c	.	.	.	.	.	.	191.19	INTRAGENIC	Modifier	ML0973	ML0973	pseudogene	Pseudogene
1143423	T	C	C	C	C	C	C	C	C	C	C	C	1265.42	INTRAGENIC	Modifier	ML0975	ML0975	pseudogene	Pseudogene
1143812	G	A	A	A	a	A	.	.	A	.	A	A	646.39	INTRAGENIC	Modifier	ML0975	ML0975	pseudogene	Pseudogene
1147526	G	A	.	.	.	.	A	.	.	.	.	.	754.77	SYNONYMOUS	Low	ML0978	ML0978	acetyltransferase	Intermediary metabolism and respiration	c.183C>T	543	His61His	180
1149607	T	C	.	.	.	.	C	.	.	.	.	.	732.27	INTRAGENIC	Modifier	ML0981	35kd_ag	pseudogene	Pseudogene
1155582	T	G	G	G	G	G	G	G	G	G	G	G	1402.91	SYNONYMOUS	Low	ML0988	recX	recombination regulator	Regulatory proteins	c.426T>G	516	Ala142Ala	171
1160426	C	G	G	G	g	G	.	.	G	.	G	G	519.66	INTERGENIC	Modifier
1161063	A	G	.	.	.	.	G	.	.	.	.	.	911.01	INTRAGENIC	Modifier	ML0993	ML0993	pseudogene	Pseudogene
1162797	G	T	T	T	g	T	.	.	T	.	T	T	575.12	MISSENSE	Moderate	ML0994	ML0994	hypothetical protein	Unknown	c.178G>T	699	Gly60Cys	232	WARNING_TRANSCRIPT_NO_START_CODON
1179260	G	A	.	.	.	A	.	.	.	.	.	.	259.57	INTRAGENIC	Modifier	ML1008	ML1008	pseudogene	Pseudogene
1191821	G	A	A	A	a	A	.	.	A	.	A	A	654.84	MISSENSE	Moderate	ML1023	ppgK	polyphosphate glucokinase	Intermediary metabolism and respiration	c.74C>T	324	Ala25Val	324	WARNING_TRANSCRIPT_NO_START_CODON
1191821	G	A	A	A	a	A	.	.	A	.	A	A	654.84	UPSTREAM: 22 bases	Modifier	ML1023	ppgK	polyphosphate glucokinase	Intermediary metabolism and respiration					WARNING_TRANSCRIPT_NO_START_CODON
1205320	C	A	.	.	c	.	.	.	.	.	.	.	160.77	MISSENSE	Moderate	ML1040	ML1040	hypothetical protein	Unknown	c.1217G>T	1290	Gly406Val	429
1205773	A	G	.	.	nc	.	.	G	.	.	.	.	178.53	MISSENSE	Moderate	ML1040	ML1040	hypothetical protein	Unknown	c.764T>C	1290	Leu255Ser	429
1205818	A	G	.	.	.	.	g	.	.	.	.	.	123.27	MISSENSE	Moderate	ML1040	ML1040	hypothetical protein	Unknown	c.719T>C	1290	Ile240Thr	429
1205821	C	T	.	.	c	.	.	.	.	.	.	.	91.84	MISSENSE	Moderate	ML1040	ML1040	hypothetical protein	Unknown	c.716G>A	1290	Gly239Asp	429
1205841	G	C	.	.	.	.	g	.	.	.	.	.	125.58	MISSENSE	Moderate	ML1040	ML1040	hypothetical protein	Unknown	c.696C>G	1290	Asp232Glu	429
1205842	T	A	.	.	.	.	t	.	.	.	.	.	131.18	MISSENSE	Moderate	ML1040	ML1040	hypothetical protein	Unknown	c.695A>T	1290	Asp232Val	429
1206130	C	T	.	.	.	c	.	.	.	.	.	.	140.33	MISSENSE	Moderate	ML1040	ML1040	hypothetical protein	Unknown	c.407G>A	1290	Arg136His	429
1206205	G	A	g	.	.	.	.	.	.	.	.	.	164.05	MISSENSE	Moderate	ML1040	ML1040	hypothetical protein	Unknown	c.332C>T	1290	Ala111Val	429
1218705	C	G	.	.	c	.	.	.	.	.	.	.	150.13	MISSENSE	Moderate	ML1052	ML1052	hypothetical protein	Unknown	c.1123G>C	1666	Glu375Gln	421
1227631	C	A	A	A	A	A	A	A	A	A	A	A	1334.3	INTRAGENIC	Modifier	ML1062	fadD6	pseudogene	Pseudogene
1232637	G	A	.	.	.	.	.	.	.	A	.	.	286.64	INTRAGENIC	Modifier	ML1068	glgA	pseudogene	Pseudogene
1256127	G	A	A	A	a	.	.	.	A	.	.	A	536.54	INTRAGENIC	Modifier	ML1092	PE-PGRS3	pseudogene	Pseudogene
1257009	A	G	.	.	.	.	G	.	.	.	.	.	744.84	INTERGENIC	Modifier
1257185	T	C	C	C	C	C	C	C	C	C	C	C	1303.85	INTERGENIC	Modifier
1262010	T	C	.	.	.	.	C	.	.	.	.	.	720.4	MISSENSE	Moderate	ML1095	sucA	2-oxoglutarate dehydrogenase	Intermediary metabolism and respiration	c.1735A>G	3717	Thr579Ala	1238	WARNING_TRANSCRIPT_NO_START_CODON
1265267	T	G	G	G	G	G	G	G	G	G	G	G	1261.79	INTRAGENIC	Modifier	ML1097	ML1097	pseudogene	Pseudogene
1276011	C	T	.	.	.	.	T	.	.	.	.	.	855.02	INTRAGENIC	Modifier	ML1102	cyp130	pseudogene	Pseudogene
1276847	C	T	.	.	.	.	T	.	.	.	.	.	705.47	MISSENSE	Moderate	ML1103	ML1103	oxidoreductase	Intermediary metabolism and respiration	c.973G>A	1362	Ala325Thr	453	WARNING_TRANSCRIPT_NO_START_CODON
1280194	G	C	C	C	g	C	.	.	C	.	C	C	507.98	INTERGENIC	Modifier
1291018	G	A	A	A	A	A	.	A	A	.	A	A	636.47	SYNONYMOUS	Low	ML1114	ML1114	drugs-transport transmembrane ATP-binding protein ABC transporter.	Cell wall and cell processes	c.360C>T	1755	Asn120Asn	584
1295192	A	G	.	.	.	.	G	.	.	.	.	.	851.02	MISSENSE	Moderate	ML1119	ML1119	hypothetical protein	Unknown	c.430A>G	1152	Met144Val	384
1324009	C	G	G	G	G	G	G	G	G	G	G	G	1271.33	MISSENSE	Moderate	ML1132	rho	transcription termination factor rho homolog	Information pathways	c.679C>G	1833	Gln227Glu	610	WARNING_TRANSCRIPT_NO_START_CODON
1329459	C	T	T	T	T	T	.	T	T	.	T	T	875.03	SYNONYMOUS	Low	ML1137	rfe	undecaprenyl-phosphatealpha-N-acetylglucosaminyltransferase	Cell wall and cell processes	c.960C>T	1200	Arg320Arg	399
1339813	T	C	C	C	C	C	C	C	C	C	C	C	1414.14	SYNONYMOUS	Low	ML1150	murA	UDP-N-acetylglucosamine-1-carboxyvinyltransferase	Cell wall and cell processes	c.234T>C	1257	Asp78Asp	418	WARNING_TRANSCRIPT_NO_START_CODON
1341142	T	G	nc	.	g	t	.	.	t	.	.	.	220.01	UPSTREAM: 2 bases	Modifier	MLP000016	rrs	16S ribosomal RNA
1341142	T	G	nc	.	g	t	.	.	t	.	.	.	220.01	INTERGENIC	Modifier
1341179	C	T	.	c	.	.	.	.	.	.	.	.	293.86	NON_CODING_EXON_VARIANT	Modifier	MLP000016	rrs	16S ribosomal RNA	Stable RNAs
1341211	A	G	a	.	.	.	.	.	.	.	.	nc	145.72	NON_CODING_EXON_VARIANT	Modifier	MLP000016	rrs	16S ribosomal RNA	Stable RNAs
1341215	A	T,G	.	.	a	.	.	.	a	.	.	.	151.72	NON_CODING_EXON_VARIANT	Modifier	MLP000016	rrs	16S ribosomal RNA	Stable RNAs
1341417	C	T	c	c	c	c	.	.	t	.	t	c	687.56	NON_CODING_EXON_VARIANT	Modifier	MLP000016	rrs	16S ribosomal RNA	Stable RNAs
1341460	A	C	.	.	nc	c	.	.	.	.	nc	a	870.79	NON_CODING_EXON_VARIANT	Modifier	MLP000016	rrs	16S ribosomal RNA	Stable RNAs
1341481	T	C	c	t	t	t	.	t	c	.	c	c	612.8	NON_CODING_EXON_VARIANT	Modifier	MLP000016	rrs	16S ribosomal RNA	Stable RNAs
1341523	C	G	.	.	.	.	.	c	.	.	c	c	260.28	NON_CODING_EXON_VARIANT	Modifier	MLP000016	rrs	16S ribosomal RNA	Stable RNAs
1341534	C	G,A	c	c	c	.	.	.	c	.	c	.	371.16	NON_CODING_EXON_VARIANT	Modifier	MLP000016	rrs	16S ribosomal RNA	Stable RNAs
1341549	G	A	.	.	.	.	.	.	.	.	.	g	152.6	NON_CODING_EXON_VARIANT	Modifier	MLP000016	rrs	16S ribosomal RNA	Stable RNAs
1341560	G	A	g	nc	nc	.	.	.	g	.	.	nc	181.25	NON_CODING_EXON_VARIANT	Modifier	MLP000016	rrs	16S ribosomal RNA	Stable RNAs
1341572	T	C	t	.	.	t	.	.	nc	.	.	t	318.79	NON_CODING_EXON_VARIANT	Modifier	MLP000016	rrs	16S ribosomal RNA	Stable RNAs
1341636	G	A	.	.	.	g	.	.	.	.	.	.	230.77	NON_CODING_EXON_VARIANT	Modifier	MLP000016	rrs	16S ribosomal RNA	Stable RNAs
1341637	G	C,T	.	.	.	g	.	.	.	.	nc	.	257.91	NON_CODING_EXON_VARIANT	Modifier	MLP000016	rrs	16S ribosomal RNA	Stable RNAs
1341653	C	T	c	.	c	.	.	.	c	.	t	c	275.69	NON_CODING_EXON_VARIANT	Modifier	MLP000016	rrs	16S ribosomal RNA	Stable RNAs
1341688	T	G	.	.	g	t	.	.	t	.	.	.	201.74	NON_CODING_EXON_VARIANT	Modifier	MLP000016	rrs	16S ribosomal RNA	Stable RNAs
1341691	G	A	g	.	.	.	.	.	.	.	.	.	144.6	NON_CODING_EXON_VARIANT	Modifier	MLP000016	rrs	16S ribosomal RNA	Stable RNAs
1341709	C	T	c	c	.	.	.	.	c	.	c	nc	192.37	NON_CODING_EXON_VARIANT	Modifier	MLP000016	rrs	16S ribosomal RNA	Stable RNAs
1341773	A	G	.	.	.	a	.	.	.	.	.	.	230.81	NON_CODING_EXON_VARIANT	Modifier	MLP000016	rrs	16S ribosomal RNA	Stable RNAs
1341816	C	T	.	.	.	.	.	.	.	.	nc	c	175.38	NON_CODING_EXON_VARIANT	Modifier	MLP000016	rrs	16S ribosomal RNA	Stable RNAs
1341822	T	C	nc	.	t	nc	.	.	t	.	.	.	138.29	NON_CODING_EXON_VARIANT	Modifier	MLP000016	rrs	16S ribosomal RNA	Stable RNAs
1341866	A	G	g	a	g	g	.	nc	g	.	a	a	698.35	NON_CODING_EXON_VARIANT	Modifier	MLP000016	rrs	16S ribosomal RNA	Stable RNAs
1341907	A	T,C	a	.	a	a	.	a	a	.	a	a	220.73	NON_CODING_EXON_VARIANT	Modifier	MLP000016	rrs	16S ribosomal RNA	Stable RNAs
1341908	G	A	.	.	.	.	.	.	.	.	g	.	162.15	NON_CODING_EXON_VARIANT	Modifier	MLP000016	rrs	16S ribosomal RNA	Stable RNAs
1341925	A	G	a	a	g	a	.	.	a	.	.	.	547.84	NON_CODING_EXON_VARIANT	Modifier	MLP000016	rrs	16S ribosomal RNA	Stable RNAs
1341957	G	A,C	.	.	.	.	.	.	.	.	.	g	132.23	NON_CODING_EXON_VARIANT	Modifier	MLP000016	rrs	16S ribosomal RNA	Stable RNAs
1341964	G	A,T	g	.	nc	.	.	.	.	.	a	g	139.14	NON_CODING_EXON_VARIANT	Modifier	MLP000016	rrs	16S ribosomal RNA	Stable RNAs
1341991	T	A	.	.	t	.	.	.	t	.	.	.	215.12	NON_CODING_EXON_VARIANT	Modifier	MLP000016	rrs	16S ribosomal RNA	Stable RNAs
1341992	T	C,A	.	.	t	.	.	.	t	.	.	.	223.65	NON_CODING_EXON_VARIANT	Modifier	MLP000016	rrs	16S ribosomal RNA	Stable RNAs
1342022	T	C	t	.	.	.	.	.	.	.	nc	.	199.46	NON_CODING_EXON_VARIANT	Modifier	MLP000016	rrs	16S ribosomal RNA	Stable RNAs
1342023	A	G,T	g	a	g	a	.	.	g	.	g	g	884.17	NON_CODING_EXON_VARIANT	Modifier	MLP000016	rrs	16S ribosomal RNA	Stable RNAs
1342051	C	T	.	.	.	.	.	.	.	.	c	.	376.22	NON_CODING_EXON_VARIANT	Modifier	MLP000016	rrs	16S ribosomal RNA	Stable RNAs
1342064	G	A	.	.	.	g	.	.	.	.	.	.	358.74	NON_CODING_EXON_VARIANT	Modifier	MLP000016	rrs	16S ribosomal RNA	Stable RNAs
1342090	C	T	.	.	.	.	.	.	.	.	c	.	338.68	NON_CODING_EXON_VARIANT	Modifier	MLP000016	rrs	16S ribosomal RNA	Stable RNAs
1342099	T	C	t	t	c	t	.	t	c	nc	t	t	1444.03	NON_CODING_EXON_VARIANT	Modifier	MLP000016	rrs	16S ribosomal RNA	Stable RNAs
1342102	A	C	.	.	.	.	.	.	.	.	a	a	269.4	NON_CODING_EXON_VARIANT	Modifier	MLP000016	rrs	16S ribosomal RNA	Stable RNAs
1342196	G	C	g	g	g	g	g	g	g	nc	g	g	359.79	NON_CODING_EXON_VARIANT	Modifier	MLP000016	rrs	16S ribosomal RNA	Stable RNAs
1342204	C	T	c	c	c	c	.	.	c	c	.	.	554.27	NON_CODING_EXON_VARIANT	Modifier	MLP000016	rrs	16S ribosomal RNA	Stable RNAs
1342260	T	C	.	.	t	.	.	.	t	.	t	.	149.74	NON_CODING_EXON_VARIANT	Modifier	MLP000016	rrs	16S ribosomal RNA	Stable RNAs
1342261	T	C	.	.	.	nc	.	.	t	.	.	.	135.09	NON_CODING_EXON_VARIANT	Modifier	MLP000016	rrs	16S ribosomal RNA	Stable RNAs
1342264	C	T	.	.	.	c	.	.	.	.	.	.	140.78	NON_CODING_EXON_VARIANT	Modifier	MLP000016	rrs	16S ribosomal RNA	Stable RNAs
1342266	C	T	t	.	.	.	.	.	.	.	nc	.	241.75	NON_CODING_EXON_VARIANT	Modifier	MLP000016	rrs	16S ribosomal RNA	Stable RNAs
1342267	A	G	.	nc	nc	.	.	.	a	.	.	.	193.06	NON_CODING_EXON_VARIANT	Modifier	MLP000016	rrs	16S ribosomal RNA	Stable RNAs
1342282	A	T	.	.	.	a	.	.	.	.	.	.	179	NON_CODING_EXON_VARIANT	Modifier	MLP000016	rrs	16S ribosomal RNA	Stable RNAs
1342310	C	C	c	c	c	c	.	.	c	.	c	c	645.28	NON_CODING_EXON_VARIANT	Modifier	MLP000016	rrs	16S ribosomal RNA	Stable RNAs
1342335	T	C	t	.	.	.	.	.	.	.	.	.	178.7	NON_CODING_EXON_VARIANT	Modifier	MLP000016	rrs	16S ribosomal RNA	Stable RNAs
1342353	C	G	.	.	c	.	.	.	.	.	.	.	173.05	NON_CODING_EXON_VARIANT	Modifier	MLP000016	rrs	16S ribosomal RNA	Stable RNAs
1342375	A	G	.	.	a	.	.	nc	a	.	a	.	312.62	NON_CODING_EXON_VARIANT	Modifier	MLP000016	rrs	16S ribosomal RNA	Stable RNAs
1342397	A	G	a	.	.	.	.	.	a	.	.	nc	196.24	NON_CODING_EXON_VARIANT	Modifier	MLP000016	rrs	16S ribosomal RNA	Stable RNAs
1342455	C	T	.	.	nc	.	.	nc	c	.	.	.	294.07	NON_CODING_EXON_VARIANT	Modifier	MLP000016	rrs	16S ribosomal RNA	Stable RNAs
1342476	G	A	nc	.	g	g	.	g	g	.	g	g	609.79	NON_CODING_EXON_VARIANT	Modifier	MLP000016	rrs	16S ribosomal RNA	Stable RNAs
1342483	C	T	.	c	c	.	.	.	c	.	.	.	290.17	NON_CODING_EXON_VARIANT	Modifier	MLP000016	rrs	16S ribosomal RNA	Stable RNAs
1342531	C	T	.	.	c	c	.	.	c	.	.	.	296.71	NON_CODING_EXON_VARIANT	Modifier	MLP000016	rrs	16S ribosomal RNA	Stable RNAs
1342557	C	A	.	.	.	.	.	.	.	.	c	c	233.62	NON_CODING_EXON_VARIANT	Modifier	MLP000016	rrs	16S ribosomal RNA	Stable RNAs
1342562	T	C	t	t	.	.	.	.	t	.	c	t	365.13	NON_CODING_EXON_VARIANT	Modifier	MLP000016	rrs	16S ribosomal RNA	Stable RNAs
1342562	T	C	t	t	.	.	.	.	t	.	c	t	365.13	NON_CODING_EXON_VARIANT	Modifier	MLP000016	rrs	16S ribosomal RNA	Stable RNAs
1342572	T	C	.	.	t	.	.	t	t	.	t	.	173.19	NON_CODING_EXON_VARIANT	Modifier	MLP000016	rrs	16S ribosomal RNA	Stable RNAs
1342586	A	G,C	a	.	a	a	.	.	a	.	a	.	182.55	NON_CODING_EXON_VARIANT	Modifier	MLP000016	rrs	16S ribosomal RNA	Stable RNAs
1342615	C	G	.	.	.	c	.	.	.	.	.	.	203.41	NON_CODING_EXON_VARIANT	Modifier	MLP000016	rrs	16S ribosomal RNA	Stable RNAs
1342626	C	T	.	.	c	c	.	.	c	.	.	.	177.75	NON_CODING_EXON_VARIANT	Modifier	MLP000016	rrs	16S ribosomal RNA	Stable RNAs
1342629	C	T	.	.	c	c	.	.	c	.	.	.	224.52	NON_CODING_EXON_VARIANT	Modifier	MLP000016	rrs	16S ribosomal RNA	Stable RNAs
1342639	G	T	.	.	.	.	.	.	.	.	g	.	154.79	NON_CODING_EXON_VARIANT	Modifier	MLP000016	rrs	16S ribosomal RNA	Stable RNAs
1342662	C	T	.	.	.	.	.	.	.	.	c	.	248.86	NON_CODING_EXON_VARIANT	Modifier	MLP000016	rrs	16S ribosomal RNA	Stable RNAs
1342697	A	G	.	.	a	.	.	.	.	.	.	.	111.35	DOWNSTREAM: 5 bases	Modifier	MLP000016	rrs	16S ribosomal RNA	Stable RNAs
1342697	A	G	.	.	a	.	.	.	.	.	.	.	111.35	INTERGENIC	Modifier
1342699	C	A	.	.	c	.	.	.	.	.	.	.	112.67	DOWNSTREAM: 7 bases	Modifier	MLP000016	rrs	16S ribosomal RNA	Stable RNAs
1342699	C	A	.	.	c	.	.	.	.	.	.	.	112.67	INTERGENIC	Modifier
1343496	A	G	.	.	.	a	.	.	.	.	.	nc	362.15	NON_CODING_EXON_VARIANT	Modifier	MLP000017	rrl	23S ribosomal RNA	Stable RNAs
1343524	C	G,A	nc	.	c	.	.	.	c	.	.	nc	166.58	NON_CODING_EXON_VARIANT	Modifier	MLP000017	rrl	23S ribosomal RNA	Stable RNAs
1343540	T	A	.	.	.	.	.	.	.	.	nc	t	166.18	NON_CODING_EXON_VARIANT	Modifier	MLP000017	rrl	23S ribosomal RNA	Stable RNAs
1343571	T	C,G	nc	.	t	.	.	.	t	.	.	.	269.86	NON_CODING_EXON_VARIANT	Modifier	MLP000017	rrl	23S ribosomal RNA	Stable RNAs
1343631	T	C	.	.	.	t	.	.	.	.	.	.	163.67	NON_CODING_EXON_VARIANT	Modifier	MLP000017	rrl	23S ribosomal RNA	Stable RNAs
1343681	T	G	.	.	.	t	.	.	.	.	.	.	138.79	NON_CODING_EXON_VARIANT	Modifier	MLP000017	rrl	23S ribosomal RNA	Stable RNAs
1343751	C	G	.	.	.	c	.	.	.	.	.	nc	657.74	NON_CODING_EXON_VARIANT	Modifier	MLP000017	rrl	23S ribosomal RNA	Stable RNAs
1343829	A	G	.	.	.	a	.	.	.	.	.	nc	733.01	NON_CODING_EXON_VARIANT	Modifier	MLP000017	rrl	23S ribosomal RNA	Stable RNAs
1343838	T	C	.	.	nc	t	.	.	.	.	.	nc	734.65	NON_CODING_EXON_VARIANT	Modifier	MLP000017	rrl	23S ribosomal RNA	Stable RNAs
1343851	T	C	t	t	t	t	.	.	t	.	t	nc	272.64	NON_CODING_EXON_VARIANT	Modifier	MLP000017	rrl	23S ribosomal RNA	Stable RNAs
1343857	G	T	g	.	.	.	.	.	g	.	g	.	168.36	NON_CODING_EXON_VARIANT	Modifier	MLP000017	rrl	23S ribosomal RNA	Stable RNAs
1343881	T	C	.	.	t	.	.	.	t	.	.	.	229.24	NON_CODING_EXON_VARIANT	Modifier	MLP000017	rrl	23S ribosomal RNA	Stable RNAs
1343925	T	C	.	.	nc	.	.	.	t	.	t	.	169.85	NON_CODING_EXON_VARIANT	Modifier	MLP000017	rrl	23S ribosomal RNA	Stable RNAs
1343927	C	T	.	.	c	.	.	.	.	.	.	.	157.77	NON_CODING_EXON_VARIANT	Modifier	MLP000017	rrl	23S ribosomal RNA	Stable RNAs
1343931	G	T	g	.	.	.	.	.	nc	.	.	.	209.09	NON_CODING_EXON_VARIANT	Modifier	MLP000017	rrl	23S ribosomal RNA	Stable RNAs
1343975	T	A	.	.	.	.	.	.	.	.	nc	t	158.85	NON_CODING_EXON_VARIANT	Modifier	MLP000017	rrl	23S ribosomal RNA	Stable RNAs
1344053	A	G	.	.	.	a	.	.	.	.	.	.	183.99	NON_CODING_EXON_VARIANT	Modifier	MLP000017	rrl	23S ribosomal RNA	Stable RNAs
1344060	A	G	.	.	nc	a	.	.	a	.	.	.	298.07	NON_CODING_EXON_VARIANT	Modifier	MLP000017	rrl	23S ribosomal RNA	Stable RNAs
1344094	T	A	.	.	.	t	.	.	.	.	.	t	371.48	NON_CODING_EXON_VARIANT	Modifier	MLP000017	rrl	23S ribosomal RNA	Stable RNAs
1344103	G	A	.	.	nc	.	.	.	g	.	.	.	190.16	NON_CODING_EXON_VARIANT	Modifier	MLP000017	rrl	23S ribosomal RNA	Stable RNAs
1344123	C	G	.	.	.	.	.	.	c	.	.	.	225.85	NON_CODING_EXON_VARIANT	Modifier	MLP000017	rrl	23S ribosomal RNA	Stable RNAs
1344130	A	G	nc	nc	a	g	.	.	a	.	.	a	806.33	NON_CODING_EXON_VARIANT	Modifier	MLP000017	rrl	23S ribosomal RNA	Stable RNAs
1344164	C	T	c	c	c	c	.	.	c	.	c	.	354.83	NON_CODING_EXON_VARIANT	Modifier	MLP000017	rrl	23S ribosomal RNA	Stable RNAs
1344169	G	T	.	.	g	.	.	.	.	.	.	.	171.04	NON_CODING_EXON_VARIANT	Modifier	MLP000017	rrl	23S ribosomal RNA	Stable RNAs
1344204	G	C	g	.	nc	.	.	.	g	.	.	.	198.61	NON_CODING_EXON_VARIANT	Modifier	MLP000017	rrl	23S ribosomal RNA	Stable RNAs
1344390	T	A	.	t	nc	t	.	.	.	.	nc	t	612.09	NON_CODING_EXON_VARIANT	Modifier	MLP000017	rrl	23S ribosomal RNA	Stable RNAs
1344410	C	G	.	.	.	c	.	.	.	.	.	.	168.84	NON_CODING_EXON_VARIANT	Modifier	MLP000017	rrl	23S ribosomal RNA	Stable RNAs
1344422	G	T	.	.	.	g	.	.	.	.	.	g	370.06	NON_CODING_EXON_VARIANT	Modifier	MLP000017	rrl	23S ribosomal RNA	Stable RNAs
1344426	A	T	nc	.	a	a	.	.	a	.	.	.	145.89	NON_CODING_EXON_VARIANT	Modifier	MLP000017	rrl	23S ribosomal RNA	Stable RNAs
1344431	G	A,T	g	c	.	g	.	.	g	.	g	g	316.51	NON_CODING_EXON_VARIANT	Modifier	MLP000017	rrl	23S ribosomal RNA	Stable RNAs
1344880	T	C	t	.	nc	.	.	.	t	.	t	t	238.73	NON_CODING_EXON_VARIANT	Modifier	MLP000017	rrl	23S ribosomal RNA	Stable RNAs
1344959	T	C	.	.	.	.	.	.	t	.	nc	nc	203.15	NON_CODING_EXON_VARIANT	Modifier	MLP000017	rrl	23S ribosomal RNA	Stable RNAs
1344961	A	G	.	.	.	.	.	.	.	.	.	a	179.27	NON_CODING_EXON_VARIANT	Modifier	MLP000017	rrl	23S ribosomal RNA	Stable RNAs
1345003	T	C	t	t	nc	t	.	.	t	.	t	t	391.38	NON_CODING_EXON_VARIANT	Modifier	MLP000017	rrl	23S ribosomal RNA	Stable RNAs
1345007	A	G	.	.	nc	.	.	.	a	.	.	.	166.06	NON_CODING_EXON_VARIANT	Modifier	MLP000017	rrl	23S ribosomal RNA	Stable RNAs
1345047	T	C	.	.	t	nc	.	.	t	.	.	.	154.26	NON_CODING_EXON_VARIANT	Modifier	MLP000017	rrl	23S ribosomal RNA	Stable RNAs
1345057	T	G	t	.	.	.	.	.	.	.	.	.	208.97	NON_CODING_EXON_VARIANT	Modifier	MLP000017	rrl	23S ribosomal RNA	Stable RNAs
1345079	G	T	g	.	.	g	.	.	g	.	g	g	275.03	NON_CODING_EXON_VARIANT	Modifier	MLP000017	rrl	23S ribosomal RNA	Stable RNAs
1345081	A	T	.	.	nc	a	.	.	nc	.	.	.	160.79	NON_CODING_EXON_VARIANT	Modifier	MLP000017	rrl	23S ribosomal RNA	Stable RNAs
1345085	T	C,G	.	.	t	.	.	.	t	.	.	.	149.98	NON_CODING_EXON_VARIANT	Modifier	MLP000017	rrl	23S ribosomal RNA	Stable RNAs
1345087	T	C,G	.	.	t	nc	.	.	nc	.	.	.	125.18	NON_CODING_EXON_VARIANT	Modifier	MLP000017	rrl	23S ribosomal RNA	Stable RNAs
1345092	C	G	.	c	nc	.	.	.	c	.	c	.	265.2	NON_CODING_EXON_VARIANT	Modifier	MLP000017	rrl	23S ribosomal RNA	Stable RNAs
1345098	A	G	.	.	a	a	.	.	a	.	.	.	259.82	NON_CODING_EXON_VARIANT	Modifier	MLP000017	rrl	23S ribosomal RNA	Stable RNAs
1345121	A	G	.	.	.	.	.	.	.	.	a	.	290.87	NON_CODING_EXON_VARIANT	Modifier	MLP000017	rrl	23S ribosomal RNA	Stable RNAs
1345183	T	C	.	.	t	.	.	.	nc	.	.	.	130.42	NON_CODING_EXON_VARIANT	Modifier	MLP000017	rrl	23S ribosomal RNA	Stable RNAs
1345185	T	C	.	.	t	.	.	nc	nc	.	t	t	166.73	NON_CODING_EXON_VARIANT	Modifier	MLP000017	rrl	23S ribosomal RNA	Stable RNAs
1345187	A	G,C	.	.	.	.	.	.	a	.	nc	.	213.81	NON_CODING_EXON_VARIANT	Modifier	MLP000017	rrl	23S ribosomal RNA	Stable RNAs
1345188	A	G	a	nc	nc	.	.	.	a	.	.	nc	276.24	NON_CODING_EXON_VARIANT	Modifier	MLP000017	rrl	23S ribosomal RNA	Stable RNAs
1345220	C	T	c	.	.	c	.	.	.	.	.	.	363.98	NON_CODING_EXON_VARIANT	Modifier	MLP000017	rrl	23S ribosomal RNA	Stable RNAs
1345244	T	C	t	t	.	t	.	.	nc	.	nc	nc	349.17	NON_CODING_EXON_VARIANT	Modifier	MLP000017	rrl	23S ribosomal RNA	Stable RNAs
1345435	C	T	.	.	nc	c	.	.	c	.	c	nc	257.55	NON_CODING_EXON_VARIANT	Modifier	MLP000017	rrl	23S ribosomal RNA	Stable RNAs
1345469	T	A	.	.	.	.	.	.	.	.	nc	t	178.18	NON_CODING_EXON_VARIANT	Modifier	MLP000017	rrl	23S ribosomal RNA	Stable RNAs
1345585	T	C	.	.	.	t	.	.	.	.	.	nc	596.15	NON_CODING_EXON_VARIANT	Modifier	MLP000017	rrl	23S ribosomal RNA	Stable RNAs
1345603	T	C	.	.	nc	t	.	.	.	.	.	.	295.51	NON_CODING_EXON_VARIANT	Modifier	MLP000017	rrl	23S ribosomal RNA	Stable RNAs
1345613	G	C,T	g	.	g	.	.	.	g	.	nc	.	282.93	NON_CODING_EXON_VARIANT	Modifier	MLP000017	rrl	23S ribosomal RNA	Stable RNAs
1345616	T	C	.	.	nc	.	.	.	t	.	.	.	201.27	NON_CODING_EXON_VARIANT	Modifier	MLP000017	rrl	23S ribosomal RNA	Stable RNAs
1345629	A	C	a	.	.	.	.	nc	.	.	a	.	215.73	NON_CODING_EXON_VARIANT	Modifier	MLP000017	rrl	23S ribosomal RNA	Stable RNAs
1345663	C	G	.	nc	c	.	.	.	.	.	.	.	208.64	NON_CODING_EXON_VARIANT	Modifier	MLP000017	rrl	23S ribosomal RNA	Stable RNAs
1345685	G	C	g	g	g	g	.	.	g	.	nc	g	502.25	NON_CODING_EXON_VARIANT	Modifier	MLP000017	rrl	23S ribosomal RNA	Stable RNAs
1345712	G	A	.	.	g	.	.	.	.	.	.	.	217.35	NON_CODING_EXON_VARIANT	Modifier	MLP000017	rrl	23S ribosomal RNA	Stable RNAs
1345729	A	G	g	a	g	g	.	a	g	nc	a	.	883.3	NON_CODING_EXON_VARIANT	Modifier	MLP000017	rrl	23S ribosomal RNA	Stable RNAs
1345732	C	T	c	c	c	.	.	c	c	c	c	t	639.81	NON_CODING_EXON_VARIANT	Modifier	MLP000017	rrl	23S ribosomal RNA	Stable RNAs
1345767	C	T	.	.	.	.	.	.	.	.	c	.	295.5	NON_CODING_EXON_VARIANT	Modifier	MLP000017	rrl	23S ribosomal RNA	Stable RNAs
1345770	C	T	c	c	c	c	.	.	c	.	c	c	675.15	NON_CODING_EXON_VARIANT	Modifier	MLP000017	rrl	23S ribosomal RNA	Stable RNAs
1345785	T	C	.	.	nc	.	.	t	.	t	t	t	433.75	NON_CODING_EXON_VARIANT	Modifier	MLP000017	rrl	23S ribosomal RNA	Stable RNAs
1345810	T	C	.	t	t	.	.	nc	t	.	t	t	251.75	NON_CODING_EXON_VARIANT	Modifier	MLP000017	rrl	23S ribosomal RNA	Stable RNAs
1345828	C	T	c	.	.	.	.	.	.	.	nc	nc	262.33	NON_CODING_EXON_VARIANT	Modifier	MLP000017	rrl	23S ribosomal RNA	Stable RNAs
1345833	A	G,T	.	.	.	a	.	.	.	.	.	.	465.06	NON_CODING_EXON_VARIANT	Modifier	MLP000017	rrl	23S ribosomal RNA	Stable RNAs
1345843	A	G	.	.	g	.	.	.	a	.	.	.	272.24	NON_CODING_EXON_VARIANT	Modifier	MLP000017	rrl	23S ribosomal RNA	Stable RNAs
1345844	T	C,G	.	.	t	t	.	.	t	.	.	.	444.86	NON_CODING_EXON_VARIANT	Modifier	MLP000017	rrl	23S ribosomal RNA	Stable RNAs
1348426	T	C	C	C	C	C	C	C	C	C	C	C	1416	INTERGENIC	Modifier
1349965	G	A	A	.	.	.	.	.	.	.	.	.	210.91	INTRAGENIC	Modifier	ML1154	ML1154	pseudogene	Pseudogene
1351149	C	G	G	G	G	G	G	G	G	G	G	G	1202.18	INTERGENIC	Modifier
1368031	C	T	.	.	.	.	T	.	.	.	.	.	779.73	INTRAGENIC	Modifier	ML1170	cysM	pseudogene	Pseudogene
1372166	C	T	.	.	.	.	.	.	.	T	.	.	369.58	MISSENSE	Moderate	ML1175	ML1175	hypothetical protein	Unknown	c.385C>T	663	Pro129Ser	220	WARNING_TRANSCRIPT_NO_START_CODON
1375835	G	A	.	.	.	.	.	.	.	.	A	.	178.53	INTERGENIC	Modifier
1381662	G	T	.	.	.	.	g	.	.	.	.	.	91.11	MISSENSE	Moderate	ML1182	PPE	PPE-family protein	PE/PPE	c.608C>A	1266	Ala203Asp	421
1409826	G	A	.	.	.	.	A	.	.	.	.	.	805.5	INTRAGENIC	Modifier	ML1194	ML1194	pseudogene	Pseudogene
1414666	A	T	nc	a	.	a	a	nc	nc	nc	nc	nc	52.64	INTERGENIC	Modifier
1414674	A	C	nc	nc	nc	nc	a	.	nc	nc	nc	nc	138.5	INTERGENIC	Modifier
1415370	C	T	.	.	.	.	T	.	.	.	.	.	734.34	INTRAGENIC	Modifier	ML1197	dinX	pseudogene	Pseudogene
1456091	C	A	.	.	.	.	.	A	.	.	.	.	273.92	MISSENSE	Moderate	ML1229	pks4	polyketide beta-ketoacyl synthase	Lipid metabolism	c.1793C>A	2118	Thr598Lys	2118
1459878	C	T	.	.	.	.	T	.	.	.	.	.	782.27	SYNONYMOUS	Low	ML1229	pks4	polyketide beta-ketoacyl synthase	Lipid metabolism	c.5580C>T	6357	Val1860Val	2118
1469110	C	G	.	.	.	.	.	.	.	.	.	G	191.48	MISSENSE	Moderate	ML1234	fadD21	probable fatty acid Co-A ligase	Lipid metabolism	c.205G>C	1740	Ala69Pro	579
1477964	T	G	.	.	.	.	t	.	.	.	.	.	130.13	INTERGENIC	Modifier
1477965	T	A	.	.	.	.	t	.	.	.	.	.	120.2	INTERGENIC	Modifier
1500834	C	T	nc	nc	nc	nc	.	nc	nc	T	nc	nc	76.63	INTERGENIC	Modifier
1509030	G	A	.	A	.	.	.	.	.	.	.	.	254.43	INTRAGENIC	Modifier
1529088	A	G	G	G	G	G	G	G	G	G	G	G	1616.67	INTRAGENIC	Modifier	ML1284	cydA	pseudogene	Pseudogene
1530718	A	G	.	.	.	.	G	.	.	.	.	.	877.61	INTRAGENIC	Modifier	ML1285	cya	pseudogene	Pseudogene
1531185	A	G	.	.	.	.	a	.	.	.	.	.	129.1	INTRAGENIC	Modifier	ML1285	cya	pseudogene	Pseudogene
1533315	C	G	nc	.	nc	nc	c	nc	nc	nc	nc	nc	83.5	INTRAGENIC	Modifier	ML1287	ML1287	pseudogene	Pseudogene
1533316	A	G	nc	g	nc	nc	a	nc	nc	nc	nc	nc	144.27	INTRAGENIC	Modifier	ML1287	ML1287	pseudogene	Pseudogene
1533317	T	A	nc	nc	nc	nc	t	nc	nc	nc	nc	nc	154.77	INTRAGENIC	Modifier	ML1287	ML1287	pseudogene	Pseudogene
1542248	C	T	.	.	c	.	.	.	.	.	.	.	159.13	INTERGENIC	Modifier
1548486	T	C	.	.	t	.	.	.	.	.	.	.	170.6	MISSENSE	Moderate	ML1300	ML1300	hypothetical protein	Unknown	c.95T>C	789	Val32Ala	262	WARNING_TRANSCRIPT_NO_START_CODON
1579036	T	C	.	.	.	.	C	.	.	.	.	.	746.77	INTRAGENIC	Modifier	ML1327	ML1327	pseudogene	Pseudogene
1579109	T	G	G	G	G	G	G	G	G	G	G	G	1461.35	INTRAGENIC	Modifier	ML1327	ML1327	pseudogene	Pseudogene
1585800	A	G	G	G	g	G	.	.	G	.	G	G	801.83	MISSENSE	Moderate	ML1333	helY	DNA helicase	Information pathways	c.1306A>G	2763	Thr436Ala	920
1587661	C	T	.	.	.	.	t	.	.	.	nc	.	416.88	MISSENSE	Moderate	ML1334	ML1334	hypothetical protein	Unknown	c.340C>T	819	Pro114Ser	272
1587697	C	T	.	c	nc	nc	.	.	t	.	nc	nc	186.78	MISSENSE	Moderate	ML1334	ML1334	hypothetical protein	Unknown	c.376C>T	819	Pro126Ser	272
1601902	C	A	.	.	.	.	A	.	.	.	.	.	740.2	INTERGENIC	Modifier
1602395	T	C	.	.	t	.	.	.	nc	.	.	.	189.37	DOWNSTREAM: 70 bases	Modifier	MLP000024	cysU	tRNA-Cys anticodon GCA	Stable RNAs
1602395	T	C	.	.	t	.	.	.	nc	.	.	.	189.37	MISSENSE	Moderate	MLP000023	valU	tRNA-Val anticodon GAC	Stable RNAs	c.56A>G	75	Gln19Arg	24	WARNING_TRANSCRIPT_NO_START_CODON
1602426	T	C	t	.	nc	.	.	.	.	.	t	.	189.22	DOWNSTREAM: 39 bases	Modifier	MLP000024	cysU	tRNA-Cys anticodon GCA	Stable RNAs				24
1602426	T	C	t	.	nc	.	.	.	.	.	t	.	189.22	MISSENSE	Moderate	MLP000023	valU	tRNA-Val anticodon GAC	Stable RNAs	c.25A>G	75	Thr9Ala	24	WARNING_TRANSCRIPT_NO_START_CODON
1602573	T	C,A	.	.	.	.	.	.	.	.	t	nc	175.2	UPSTREAM: 35 bases	Modifier	MLP000024	cysU	tRNA-Cys anticodon GCA	Stable RNAs					WARNING_TRANSCRIPT_INCOMPLETE
1602573	T	C,A	.	.	.	.	.	.	.	.	t	nc	175.2	MISSENSE	Moderate	MLP000025	glyT	tRNA-Gly anticodon GCC	Stable RNAs	c.67A>G	76	Ile23Val	24	WARNING_TRANSCRIPT_INCOMPLETE
1602581	T	C	.	.	c	.	.	.	t	.	.	.	163.23	UPSTREAM: 43 bases	Modifier	MLP000024	cysU	tRNA-Cys anticodon GCA	Stable RNAs					WARNING_TRANSCRIPT_INCOMPLETE
1602581	T	C	.	.	c	.	.	.	t	.	.	.	163.23	MISSENSE	Moderate	MLP000025	glyT	tRNA-Gly anticodon GCC	Stable RNAs	c.59A>G	76	Asn20Ser	24	WARNING_TRANSCRIPT_INCOMPLETE
1604320	A	G	.	.	.	.	.	.	.	G	.	.	363.92	INTRAGENIC	Modifier	ML1345	ML1345	pseudogene	Pseudogene
1605956	G	A	A	A	A	A	A	A	A	A	A	A	1295.15	INTERGENIC	Modifier
1614069	T	C	C	C	C	C	C	C	C	C	C	C	1144.95	INTRAGENIC	Modifier	ML1353	ML1353	pseudogene	Pseudogene
1625045	T	G	G	G	G	G	G	G	G	G	G	G	1382.22	SYNONYMOUS	Low	ML1363	pyrG	CTP synthase	Intermediary metabolism and respiration	c.894T>G	1773	Pro298Pro	590	WARNING_TRANSCRIPT_NO_START_CODON
1635967	G	C	.	.	g	.	.	.	.	.	.	.	179.52	INTERGENIC	Modifier
1635969	G	T	.	.	g	.	.	.	.	.	.	.	180.52	INTERGENIC	Modifier
1638410	T	G	t	.	t	nc	.	.	t	.	nc	nc	214.12	MISSENSE	Moderate	MLP000027	proT	tRNA-Pro anticodon GGG	Stable RNAs	c.45T>G	77	Ser15Arg	24	WARNING_TRANSCRIPT_INCOMPLETE
1642875	G	T	T	T	T	T	T	T	T	T	T	T	1226.51	INTRAGENIC	Modifier	ML1378	ML1378	pseudogene	Pseudogene
1643162	T	C	C	C	C	C	C	C	C	C	C	C	1256.01	INTRAGENIC	Modifier	ML1378	ML1378	pseudogene	Pseudogene
1648026	T	C	nc	nc	nc	nc	C	nc	nc	nc	nc	nc	67.28	INTERGENIC	Modifier
1648105	C	T	nc	nc	nc	T	.	T	nc	nc	nc	nc	100.42	INTERGENIC	Modifier
1665902	G	C	.	.	.	.	C	.	.	.	.	.	788.19	MISSENSE	Moderate	ML1389	ML1389	transmembrane protein	Cell wall and cell processes	c.856C>G	1584	Pro286Ala	527	WARNING_TRANSCRIPT_NO_START_CODON
1677493	G	C	C	C	C	C	C	C	C	C	C	C	1319.94	SYNONYMOUS	Low	ML1397	tsnR	23S rRNA methyltransferase	Information pathways	c.387G>C	780	Ala129Ala	260	WARNING_TRANSCRIPT_NO_START_CODON
1679768	A	G	.	.	.	.	G	.	.	.	.	.	710.33	SYNONYMOUS	Low	ML1399	ML1399	hypothetical protein	Unknown	c.555A>G	975	Arg185Arg	324
1689543	T	C	.	.	t	.	.	.	.	.	.	.	157.77	SYNONYMOUS	Low	ML1407	ArgJ	Glutamate n-acetyltransferase ArgJ	Intermediary metabolism and respiration	c.832T>C	1224	Leu278Leu	407	WARNING_TRANSCRIPT_NO_START_CODON
1701590	G	C	C	C	C	C	C	C	C	C	C	C	1327.06	INTERGENIC	Modifier
1731083	C	T	.	.	.	.	.	.	.	T	.	.	422.91	INTRAGENIC	Modifier	ML1437	iot	pseudogene	Pseudogene
1732115	A	T	.	.	.	.	a	.	.	.	.	.	120.27	INTRAGENIC	Modifier	ML1437	pks12	pseudogene	Pseudogene
1732116	T	G	.	.	.	.	g	.	.	.	.	.	134.27	INTRAGENIC	Modifier	ML1437	pks12	pseudogene	Pseudogene
1732117	A	G	.	.	.	.	a	.	.	.	.	.	117.55	INTRAGENIC	Modifier	ML1437	pks12	pseudogene	Pseudogene
1732118	C	A	.	.	.	.	c	.	.	.	.	.	107.98	INTRAGENIC	Modifier	ML1437	pks12	pseudogene	Pseudogene
1753548	C	A	.	.	.	.	.	.	.	A	.	.	342.35	INTRAGENIC	Modifier	ML1459	ML1459	pseudogene	Pseudogene
1758390	T	C	.	.	t	.	.	.	.	.	.	.	175.43	INTRAGENIC	Modifier	ML1461	rbsK	pseudogene	Pseudogene
1759651	G	A	A	A	A	A	.	A	A	.	A	A	674.02	MISSENSE	Moderate	ML1463	nadE	glutamine-dependent NAD(+) synthetase	Intermediary metabolism and respiration	c.1697C>T	2043	Ala566Val	680
1773379	G	A	.	.	.	.	.	.	.	A	.	.	331.89	INTERGENIC	Modifier
1785091	G	A	.	.	.	g	.	.	.	.	.	.	204.81	UPSTREAM: 2 bases	Modifier	MLP000028	proU	tRNA-Pro anticodon TGG	Stable RNAs					WARNING_TRANSCRIPT_INCOMPLETE
1785091	G	A	.	.	.	g	.	.	.	.	.	.	204.81	INTERGENIC	Modifier
1787399	C	T	T	T	T	T	.	T	T	.	T	T	613.53	MISSENSE	Moderate	ML1484	ML1484	isomerase	Intermediary metabolism and respiration	c.476G>A	489	Gly159Asp	162
1792670	A	C	C	C	c	C	.	.	C	.	C	C	557.37	INTERGENIC	Modifier
1803291	C	T	.	.	.	.	T	.	.	.	.	.	786.66	INTRAGENIC	Modifier	ML1496	ML1496	pseudogene	Pseudogene
1819543	G	T	T	T	t	T	.	.	T	.	T	T	648.14	DOWNSTREAM: 14 bases	Modifier	ML1508	ML1508	hypothetical protein	Unknown
1819543	G	T	T	T	t	T	.	.	T	.	T	T	648.14	INTERGENIC	Modifier
1822963	G	A	.	.	.	a	.	.	.	.	.	.	201.48	MISSENSE	Moderate	ML1512	ML1512	hypothetical protein	Unknown	c.1645C>T	1677	Pro549Ser	558	WARNING_TRANSCRIPT_NO_START_CODON
1828126	A	G	.	.	.	.	G	.	.	.	.	.	739.55	INTERGENIC	Modifier
1836464	T	C	.	.	.	.	C	.	.	.	.	.	858.02	INTRAGENIC	Modifier	ML1521	ML1521	pseudogene	Pseudogene
1841279	C	G	nc	.	nc	nc	c	nc	nc	nc	nc	nc	134.5	INTRAGENIC	Modifier	ML1527	dapB	pseudogene	Pseudogene
1841281	C	G	nc	nc	nc	g	c	nc	nc	nc	nc	nc	248.77	INTRAGENIC	Modifier	ML1527	dapB	pseudogene	Pseudogene
1841282	T	C	nc	nc	nc	nc	t	nc	nc	nc	nc	nc	128.77	INTRAGENIC	Modifier	ML1527	dapB	pseudogene	Pseudogene
1843283	C	A	A	A	A	A	A	A	A	A	A	A	1174.76	INTRAGENIC	Modifier	ML1528	ML1528	pseudogene	Pseudogene
1846778	C	T	.	.	.	T	.	.	.	.	.	.	355.37	INTRAGENIC	Modifier	ML1531	ML1531	pseudogene	Pseudogene
1848178	G	T	.	.	nc	.	T	.	.	.	nc	nc	92.45	DOWNSTREAM: 97 bases	Modifier	ML1532	ald	secreted L-alanine dehydrogenase	Intermediary metabolism and respiration
1848178	G	T	.	.	nc	.	T	.	.	.	nc	nc	92.45	INTERGENIC	Modifier
1848181	T	G	.	.	nc	.	G	.	.	.	nc	nc	75.6	INTERGENIC	Modifier
1849022	G	T	.	nc	nc	.	g	nc	nc	.	nc	nc	48.36	INTRAGENIC	Modifier	ML1533	PPE	pseudogene	Pseudogene
1849024	T	G	.	nc	nc	.	t	nc	nc	nc	nc	nc	113.74	INTRAGENIC	Modifier	ML1533	PPE	pseudogene	Pseudogene
1849026	G	C	nc	nc	nc	nc	g	C	nc	g	nc	nc	265.76	INTRAGENIC	Modifier	ML1533	PPE	pseudogene	Pseudogene
1849029	G	C	nc	.	nc	nc	g	nc	nc	nc	nc	nc	98.5	INTRAGENIC	Modifier	ML1533	PPE	pseudogene	Pseudogene
1872785	C	T	.	.	.	.	.	.	T	.	.	.	223.2	SYNONYMOUS	Low	ML1548	ML1548	hypothetical protein	Unknown	c.819G>A	966	Pro273Pro	321	WARNING_TRANSCRIPT_NO_START_CODON
1873410	T	C	.	.	.	.	.	.	.	.	.	C	189.48	MISSENSE	Moderate	ML1548	ML1548	hypothetical protein	Unknown	c.194A>G	966	His65Arg	321	WARNING_TRANSCRIPT_NO_START_CODON
1881425	A	G	.	.	.	.	.	.	.	.	a	.	179.05	SYNONYMOUS	Low	ML1556	infB	translation initiation factor IF-2		c.1527T>C	2775	Gly509Gly	924	WARNING_TRANSCRIPT_NO_START_CODON
1890243	C	G	G	G	G	G	G	G	G	G	G	nc	1035.22	INTRAGENIC	Modifier	ML1564	cobB	pseudogene	Pseudogene
1890244	G	C	C	C	C	C	C	C	C	C	C	nc	984.57	INTRAGENIC	Modifier	ML1564	cobB	pseudogene	Pseudogene
1900006	G	A	A	A	A	A	.	A	A	.	A	A	504.32	INTRAGENIC	Modifier	ML1574	glnA4	pseudogene	Pseudogene
1912456	A	C	nc	nc	nc	nc	a	nc	nc	nc	nc	nc	253.77	INTRAGENIC	Modifier	ML1586	mpt53	pseudogene	Pseudogene
1926696	T	C	C	C	C	C	C	C	C	.	C	C	1112.12	DOWNSTREAM: 58 bases	Modifier	ML1601	ML1601	hypothetical protein	Unknown					WARNING_TRANSCRIPT_NO_START_CODON
1926696	T	C	C	C	C	C	C	C	C	.	C	C	1112.12	INTERGENIC	Modifier
1934293	G	T	.	.	.	.	.	.	.	T	.	.	325.78	INTERGENIC	Modifier
1937233	G	A	.	.	.	.	A	.	.	.	.	.	780.58	MISSENSE	Moderate	ML1613	rplS	50S ribosomal protein L19	Information pathways	c.221C>T	221	Pro74Leu	113
1944319	C	T	.	.	c	.	.	.	.	.	.	.	202.27	MISSENSE	Moderate	ML1622	ffh	signal recognition particle protein	Cell wall and cell processes	c.1048G>A	1566	Gly350Ser	521	WARNING_TRANSCRIPT_NO_START_CODON
1961477	G	A	.	.	.	.	.	.	.	.	A	.	179.5	MISSENSE	Moderate	ML1630	glnE	glutamate-ammonia-ligase adenyltransferase	Intermediary metabolism and respiration	c.1423C>T	3015	Arg475Cys	1004	WARNING_TRANSCRIPT_NO_START_CODON
1962036	C	T	T	T	T	T	.	T	T	.	T	T	806.22	SYNONYMOUS	Low	ML1630	glnE	glutamate-ammonia-ligase adenyltransferase	Intermediary metabolism and respiration	c.864G>A	3015	Thr288Thr	1004	WARNING_TRANSCRIPT_NO_START_CODON
1963524	G	A	.	.	.	.	.	.	.	A	.	.	304.38	SYNONYMOUS	Low	ML1631	glnA2	glutamine synthase class II	Intermediary metabolism and respiration	c.753C>T	1347	Ser251Se	448
2007166	C	T	.	.	.	.	.	.	T	.	.	.	199.35	INTRAGENIC	Modifier	ML1665	pca	pseudogene	Pseudogene
2008021	G	C	.	.	g	.	.	.	.	.	.	.	163	INTRAGENIC	Modifier	ML1665	pca	pseudogene	Pseudogene
2011747	T	G	G	G	G	G	G	G	G	G	G	G	1152.11	INTRAGENIC	Modifier	ML1668	lipN	pseudogene	Pseudogene
2015320	G	C	C	C	C	C	C	C	C	.	C	C	921.83	MISSENSE	Moderate	ML1671	recG	ATP-dependent DNA helicase	Information pathways	c.1635C>G	2232	Asp545Glu	743
2017943	A	G	.	.	.	.	G	.	.	.	.	.	761.66	INTRAGENIC	Modifier	ML1672	ML1672	pseudogene	Pseudogene
2023404	A	C	.	.	.	.	C	.	.	.	.	.	707.47	MISSENSE	Moderate	ML1679	gpdA	glycerol-3-phosphate dehydrogenase	Lipid metabolism	c.737T>G	1056	Val246Gly	351	WARNING_TRANSCRIPT_NO_START_CODON
2029403	C	T	.	.	.	T	.	.	.	.	.	.	622.63	UPSTREAM: 84 bases	Modifier	ML1683	hupB	DNA-binding protein HU homolog	Information pathways
2029403	C	T	.	.	.	T	.	.	.	.	.	.	622.63	INTERGENIC	Modifier
2033135	C	T	.	.	.	.	.	.	.	.	c	.	170.34	MISSENSE	Moderate	MLP000031	gluU	tRNA-Glu anticodon CTC	Stable RNAs	c.47G>A	24	Ser16Asn	76	WARNING_TRANSCRIPT_INCOMPLETE
2039330	C	A	.	.	.	.	A	.	.	.	.	.	816.89	MISSENSE	Moderate	ML1692	serA1	D-3-phosphoglycerate dehydrogenase	Intermediary metabolism and respiration	c.472G>T	1587	Ala158Ser	528	WARNING_TRANSCRIPT_NO_START_CODON
2043287	A	G	G	G	G	G	G	G	G	G	G	G	1331.22	SYNONYMOUS	Low	ML1694	ilvB	ketol-acid reductoisomerase	Intermediary metabolism and respiration	c.435T>C	1002	Pro145Pro	333
2055222	T	C	.	.	.	.	C	.	.	.	.	.	745.63	SYNONYMOUS	Low	ML1704	ML1704	hypothetical protein	Unknown	c.180T>C	699	Asp60Asp	232	WARNING_TRANSCRIPT_NO_START_CODON
2065194	C	G	.	.	c	.	.	G	.	.	.	.	238.85	SYNONYMOUS	Low	ML1712	fixA	electron transfer flavoprotein (beta-subunit)	Intermediary metabolism and respiration	c.687G>C	801	Ser229Ser	266
2100523	C	G	G	G	G	G	G	G	G	G	G	G	1407.59	MISSENSE	Moderate	ML1740	ML1740	hypothetical protein	Unknown	c.397G>C	939	Ala133Pro	312
2104127	T	C	C	C	C	C	C	C	C	C	C	C	1184.04	INTERGENIC	Modifier
2104840	G	A	.	.	.	.	.	.	A	.	.	.	240.28	INTERGENIC	Modifier
2114696	G	A	nc	nc	A	A	A	A	A	A	nc	nc	544.08	INTERGENIC	Modifier
2115366	T	C	.	t	.	.	.	.	.	.	.	.	169.85	MISSENSE	Moderate	ML1750	ML1750	hypothetical protein	Unknown	c.1627A>G	1872	Ile543Val	623
2115662	G	A	.	.	.	g	.	.	.	.	.	.	185.03	MISSENSE	Moderate	ML1750	ML1750	hypothetical protein	Unknown	c.1331C>T	1872	Ser444Leu	623
2115779	T	C	t	.	.	.	.	.	.	.	.	.	185.73	MISSENSE	Moderate	ML1750	ML1750	hypothetical protein	Unknown	c.1214A>G	1872	Glu405Gly	623
2116298	T	C	.	.	t	.	.	.	.	.	.	.	170.67	MISSENSE	Moderate	ML1750	ML1750	hypothetical protein	Unknown	c.695A>G	1872	Asp232Gly	623
2116748	G	T	.	.	.	.	.	.	.	g	.	.	255.39	MISSENSE	Moderate	ML1750	ML1750	hypothetical protein	Unknown	c.695A>G	1872	Ala82Asp	623
2116866	C	T	.	.	.	.	.	.	.	c	.	.	215.51	MISSENSE	Moderate	ML1750	ML1750	hypothetical protein	Unknown	c.127G>A	1872	Val43Met	623
2119468	T	C	.	.	.	.	C	.	.	.	.	.	768.5	INTERGENIC	Modifier
2123781	G	A	g	.	.	.	.	.	.	.	.	.	181.27	MISSENSE	Moderate	ML1753	ML1753	transcriptional regulatory protein	Regulatory proteins	c.3308C>T	1106	Ala1103Val	1106
2126590	C	A	.	.	.	.	A	.	.	.	.	.	800.61	MISSENSE	Moderate	ML1753	ML1753	transcriptional regulatory protein	Regulatory proteins	c.499G>T	1106	Asp167Tyr	1106
2127769	A	C	.	.	.	.	a	.	.	.	.	.	91.61	INTERGENIC	Modifier
2127770	C	A	.	.	.	.	c	.	.	.	.	.	105.53	INTERGENIC	Modifier
2127771	G	A	.	.	.	.	g	.	.	.	.	.	94.78	INTERGENIC	Modifier
2129466	G	A	.	.	.	.	.	.	.	.	A	.	168.91	INTERGENIC	Modifier
2139675	G	A	.	.	.	.	.	A	.	.	.	.	199.13	INTRAGENIC	Modifier	ML1764	ML1764	pseudogene	Pseudogene
2146897	G	A	.	.	.	.	.	A	.	.	.	.	194	INTRAGENIC	Modifier	ML1771	ML1771	pseudogene	Pseudogene
2155013	T	G	G	G	G	G	G	G	G	G	G	G	1258.98	INTRAGENIC	Modifier	ML1778	ML1778	pseudogene	Pseudogene
2155013	T	G	G	G	G	G	G	G	G	G	G	G	1258.98	INTRAGENIC	Modifier	ML1778	ML1778	pseudogene	Pseudogene
2165098	C	T	.	.	.	.	.	.	T	.	.	.	236.52	INTERGENIC	Modifier
2174865	G	C	C	C	C	C	C	C	C	C	C	C	1308.73	INTERGENIC	Modifier
2175587	C	G	.	.	.	.	G	.	.	.	.	.	772.5	MISSENSE	Moderate	ML1796	ML1796	hypothetical protein	Unknown	c.286C>G	286	Gln96Glu	137
2179164	G	A	.	.	.	.	A	.	.	.	.	.	724.8	MISSENSE	Moderate	ML1799	mutB	methylmalonyl-CoA mutase	Lipid metabolism	c.1016C>T	2277	Ala339Val	758
2184984	G	A	.	.	nc	.	.	A	.	.	.	.	219.27	MISSENSE	Moderate	ML1804	ML1804	hypothetical protein	Unknown	c.140G>A	897	Gly47Asp	298
2202139	T	C	.	.	.	.	.	.	.	C	.	.	339.7	INTRAGENIC	Modifier	ML1819	ctpD	pseudogene	Pseudogene
2204005	T	C	C	C	c	.	.	.	C	.	C	C	384.73	INTRAGENIC	Modifier	ML1820	ML1820	pseudogene	Pseudogene
2211036	C	T	.	nc	.	.	.	.	.	c	nc	nc	159.59	INTERGENIC	Modifier
2214876	G	A	.	.	.	.	.	A	.	.	.	.	183.98	MISSENSE	Moderate	ML1829	ML1829	hypothetical protein	Unknown	c.64G>A	378	Val22Ile	125	WARNING_TRANSCRIPT_NO_START_CODON
2235048	C	T	.	.	.	.	T	.	.	.	.	.	780.5	INTRAGENIC	Modifier	ML1851	ML1851	pseudogene	Pseudogene
2235810	C	T	.	.	.	.	T	.	.	.	.	.	760.35	INTRAGENIC	Modifier	ML1852	ML1852	pseudogene	Pseudogene
2256708	A	G	.	.	.	.	.	.	a	.	.	.	208.46	SYNONYMOUS	Low	ML1877	tuf	iron-regulated elongation factor EF-Tu	Information pathways	c.273T>C	1191	Ile91Ile	396	WARNING_TRANSCRIPT_NO_START_CODON
2269826	A	C	.	.	.	.	C	.	.	.	.	.	722.93	MISSENSE	Moderate	ML1890	rpoC	DNA-directed RNA polymerase, beta' chain	Information pathways	c.3395T>G	3951	Ile1132Se	1316	WARNING_TRANSCRIPT_NO_START_CODON
2291484	G	A	.	.	nc	.	.	.	g	.	.	.	185.74	SYNONYMOUS	Low	ML1905	rplK	50S ribosomal protein L11	Information pathways	c.93C>T	429	Gly31Gly	142
2292915	T	C	t	.	.	t	.	.	.	.	.	.	179.78	MISSENSE	Moderate	MLP000035	trpT	tRNA-Trp anticodon CCA	Stable RNAs	c.59A>G	73	Asn20Ser	23	WARNING_TRANSCRIPT_NO_START_CODON
2297562	T	A	.	.	.	.	A	.	.	.	.	.	735.34	INTRAGENIC	Modifier	ML1914	lpqN	pseudogene	Pseudogene
2299197	G	T	.	.	.	.	.	.	.	.	T	.	174.35	INTERGENIC	Modifier
2300722	G	T	nc	nc	nc	nc	T	.	nc	.	nc	nc	128.93	INTERGENIC	Modifier
2312059	C	G	.	.	.	.	G	.	.	.	.	.	930.01	DOWNSTREAM: 33 bases	Modifier	ML1927	ML1927	hypothetical protein	Unknown
2312059	C	G	.	.	.	.	G	.	.	.	.	.	930.01	START_LOST	High	ML1926	ML1926	hypothetical protein	Unknown	c.3G>C	504	Leu1?	167
2338948	C	G	.	.	.	.	G	.	.	.	.	.	724.63	DOWNSTREAM: 40 bases	Modifier	ML1947	fum	fumarase	Intermediary metabolism and respiration				475
2338948	C	G	.	.	.	.	G	.	.	.	.	.	724.63	UPSTREAM: 28 bases	Modifier	ML1951	phoH2	phoh-like protein	Intermediary metabolism and respiration				434
2338948	C	G	.	.	.	.	G	.	.	.	.	.	724.63	INTERGENIC	Modifier
2369366	C	A	.	.	.	.	A	.	.	.	.	.	788.35	INTERGENIC	Modifier
2378341	G	A	A	A	a	A	.	.	A	.	A	A	565.47	INTERGENIC	Modifier
2388071	G	C	.	.	.	.	C	.	.	.	.	.	656.73	MISSENSE	Moderate	ML1997	ML1997	hypothetical protein	Unknown	c.94C>G	633	Pro32Ala	210
2392817	C	G	.	.	c	.	.	.	.	.	.	.	157.96	MISSENSE	Moderate	ML2000	ctpB	cation-transporter P-type ATPase B	Cell wall and cell processes	c.753G>C	2253	Leu251Phe	750	WARNING_TRANSCRIPT_NO_START_CODON
2396326	C	T	.	.	c	.	.	T	.	.	.	.	229.02	INTERGENIC	Modifier
2411498	T	G	.	.	.	.	.	.	.	G	.	.	368.5	MISSENSE	Moderate	ML2020	ML2020	hypothetical protein	Unknown	c.184T>G	915	Tyr62Asp	304
2433329	G	A	.	.	g	.	.	A	.	.	.	.	270.35	MISSENSE	Moderate	ML2042	ahpC	alkyl hydroperoxide reductase	Virulence, detoxification, adaptation	c.301G>A	588	Glu101Lys	195
2459766	A	G	G	G	G	G	G	G	G	G	G	G	1725.98	MISSENSE	Moderate	ML2069	glcB	malate synthase G	Intermediary metabolism and respiration	c.1771A>G	2196	Lys591Glu	731
2483907	C	T	.	.	.	.	c	.	.	.	.	.	98.63	INTRAGENIC	Modifier	ML2089	ML2089	pseudogene	Pseudogene
2483908	A	C	.	.	.	.	a	.	.	.	.	.	109.2	INTRAGENIC	Modifier	ML2089	ML2089	pseudogene	Pseudogene
2483909	A	C	.	.	.	.	a	.	.	.	.	.	103.41	INTRAGENIC	Modifier	ML2089	ML2089	pseudogene	Pseudogene
2483910	C	T	.	.	.	.	c	.	.	.	.	.	96.41	INTRAGENIC	Modifier	ML2089	ML2089	pseudogene	Pseudogene
2494215	T	C	.	.	.	.	C	.	.	.	.	.	616.32	INTRAGENIC	Modifier	ML2097	ML2097	pseudogene	Pseudogene
2498281	C	T	.	.	.	.	.	.	.	T	.	.	250.16	INTERGENIC	Modifier
2500011	G	A	.	.	.	.	A	.	.	.	.	.	847.36	INTERGENIC	Modifier
2501479	G	A	.	.	g	.	.	.	.	.	.	.	161.73	INTRAGENIC	Modifier	ML2103	ML2103	pseudogene	Pseudogene
2503289	A	G	.	.	a	.	.	.	.	.	.	.	137.52	INTERGENIC	Modifier
2504925	C	T	T	T	.	.	.	.	.	.	.	.	340.33	INTERGENIC	Modifier
2514965	A	G	.	.	a	.	.	.	.	.	.	.	153.69	INTRAGENIC	Modifier	ML2115	ctpE	pseudogene	Pseudogene
2542188	A	C	.	.	.	.	.	.	.	C	.	.	298.82	MISSENSE	Moderate	ML2140	ML2140	transcriptional regulatory protein	Regulatory proteins	c.229T>G	432	Phe77Val	143
2542313	G	A	A	A	A	A	.	A	A	.	A	A	809.81	MISSENSE	Moderate	ML2140	ML2140	transcriptional regulatory protein	Regulatory proteins	c.104C>T	432	Ser35Leu	143
2553176	T	G	G	G	G	G	G	G	G	G	G	G	1152.86	INTRAGENIC	Modifier	ML2149	moaA2	pseudogene	Pseudogene
2556538	G	A	.	.	nc	.	.	A	.	.	.	.	183.8	INTRAGENIC	Modifier	ML2149	moaC2	pseudogene	Pseudogene
2564872	T	C	.	.	.	.	C	.	.	.	.	.	672.8	INTERGENIC	Modifier
2567264	G	T	.	.	nc	.	g	.	.	g	.	.	180.14	INTRAGENIC	Modifier	ML2171	ML2171	pseudogene	Pseudogene
2581883	G	A	.	.	.	.	.	.	A	.	.	.	218.77	INTRAGENIC	Modifier	ML2171	ML2171	pseudogene	Pseudogene
2582353	A	G	.	.	.	.	.	G	.	.	.	.	231.86	INTERGENIC	Modifier
2594702	C	T	c	.	c	c	.	.	c	.	nc	c	183.12	MISSENSE	Moderate	MLP000040	aspT	tRNA-Asp anticodon GTC	Stable RNAs	c.58G>A	77	Glu20Lys	24	WARNING_TRANSCRIPT_INCOMPLETE
2594702	C	T	c	.	c	c	.	.	c	.	nc	c	183.12	DOWNSTREAM: 88 bases	Modifier	MLP000041	gluT	tRNA-Glu anticodon TTC	Stable RNAs				24
2622112	G	A	.	.	.	.	.	.	.	.	A	.	180.13	SYNONYMOUS	Low	ML2206	purF	Amidophosphoribosyltransferase purF	Intermediary metabolism and respiration	c.174C>T	1671	Cys58Cys	556	WARNING_TRANSCRIPT_NO_START_CODON
2638602	C	T	T	.	.	.	.	.	.	.	.	.	194.96	INTRAGENIC	Modifier	ML2222	ML2222	pseudogene	Pseudogene
2650240	A	G	.	.	.	.	G	.	.	.	.	.	855.77	INTRAGENIC	Modifier	ML2232	ML2232	pseudogene	Pseudogene
2654119	C	T	.	.	.	.	.	.	.	T	.	.	351.9	MISSENSE	Moderate	ML2235	purD	phosphoribosylamine-glycine ligase	Intermediary metabolism and respiration	c.487G>A	1269	Asp163Asn	422	WARNING_TRANSCRIPT_NO_START_CODON
2659841	G	A	.	.	.	.	.	.	A	.	.	.	238.36	DOWNSTREAM: 75 bases	Modifier	MLP000043	thrV	tRNA-Thr anticodon TGT	Stable RNAs
2659841	G	A	.	.	.	.	.	.	A	.	.	.	238.36	INTRAGENIC	Modifier	ML2241	PE_PGRS	pseudogene	Pseudogene
2662629	C	T	.	.	.	.	T	.	.	.	.	.	787.66	INTERGENIC	Modifier
2706236	T	G	G	G	G	G	G	G	G	G	G	G	1464.43	INTRAGENIC	Modifier	ML2281	ML2281	pseudogene	Pseudogene
2710194	A	G	.	.	.	.	G	.	.	.	.	.	762.27	INTRAGENIC	Modifier	ML2286	ML2286	pseudogene	Pseudogene
2712842	G	A	.	.	g	.	.	.	.	.	.	.	150.48	INTERGENIC	Modifier
2720817	G	A	.	.	.	.	A	.	.	.	.	.	814.27	SYNONYMOUS	Low	ML2295	ML2295	protease	Intermediary metabolism and respiration	c.444C>T	705	Gly148Gly	234
2731405	G	A	.	.	.	.	A	.	.	.	nc	.	852.19	DOWNSTREAM: 47 bases	Modifier	ML2306	ML2306	anion transporter ATPase	Cell wall and cell processes				382
2731405	G	A	.	.	.	.	A	.	.	.	nc	.	852.19	DOWNSTREAM: 58 bases	Modifier	ML2307	whiB4	whiB-like regulatory protein	Regulatory proteins				117
2731405	G	A	.	.	.	.	A	.	.	.	nc	.	852.19	INTERGENIC	Modifier
2736812	C	T	.	.	c	.	.	.	.	.	nc	.	154.67	MISSENSE	Moderate	MLP000045	proY	tRNA-Pro anticodon CGG	Stable RNAs	c.16C>T	74	Leu6Phe	23	WARNING_TRANSCRIPT_INCOMPLETE
2736844	C	T	c	.	c	c	.	.	c	.	nc	nc	208.23	SYNONYMOUS	Low	MLP000045	proY	tRNA-Pro anticodon CGG	Stable RNAs	c.48C>T	74	Gly16Gly	23	WARNING_TRANSCRIPT_INCOMPLETE
2751783	A	G	G	G	G	G	G	G	G	.	G	G	1423.24	SYNONYMOUS	Low					c.897T>C	603	Ala299Ala	351
2775050	G	A	.	.	.	.	A	.	.	.	.	.	735.27	INTERGENIC	Modifier
2785461	A	T	.	.	.	.	a	.	.	.	.	.	53.58	INTERGENIC	Modifier
2785462	A	T	.	.	.	.	a	.	.	.	.	.	57.73	INTERGENIC	Modifier
2785466	G	C	nc	nc	.	nc	g	.	.	.	.	.	54.38	INTERGENIC	Modifier
2802569	C	T	.	.	.	.	.	.	.	T	.	.	307.07	SYNONYMOUS	Low	ML2354	ppsD	type-I polyketide synthase	Lipid metabolism	c.2304G>A	5469	Ala768Ala	1822
2814758	G	A	.	.	nc	.	.	A	.	.	.	.	175.17	MISSENSE	Moderate	ML2356	ppsB	type-I polyketide synthase	Lipid metabolism	c.1336C>T	4623	Leu446Phe	1540
2815232	G	A	.	.	.	.	.	.	A	.	.	.	215.98	SYNONYMOUS	Low	ML2356	ppsB	type-I polyketide synthase	Lipid metabolism	c.862C>T	4623	Leu288Leu	1540
2818521	T	C	C	C	C	C	C	C	C	C	C	C	1531.66	SYNONYMOUS	Low	ML2357	ppsA	type-I polyketide synthase	Lipid metabolism	c.3189A>G	5616	Gln1063Gln	1871
2820167	A	G	.	.	.	.	G	.	.	.	.	.	703.53	MISSENSE	Moderate	ML2357	ppsA	type-I polyketide synthase	Lipid metabolism	c.1543T>C	5616	Phe515Leu	1871
2822967	A	G	.	.	.	.	G	.	.	.	.	.	751.13	MISSENSE	Moderate	ML2358	fadD26	fatty-acid-CoA synthetase	Lipid metabolism	c.491T>C	1752	Phe164Ser	583
2856387	G	A	.	.	.	A	.	.	.	.	.	.	220.2	INTERGENIC	Modifier
2873412	T	C	.	.	.	.	C	.	.	.	.	.	695.67	SYNONYMOUS	Low	ML2402	echA8	enoyl-CoA hydratase	Lipid metabolism	c.582T>C	744	Thr194Th	257
2881087	G	A	.	.	.	.	A	.	.	.	.	.	637.51	SYNONYMOUS	Low	ML2410	ML2410	transmembrane protein	Cell wall and cell processes	c.582T>C	1629	Ala521Ala	542
2881087	G	A	.	.	.	.	A	.	.	.	.	.	637.51	UPSTREAM: 63 bases	Modifier	ML2409	ccsA	possibe cytochrome-C biogenesis protein	Intermediary metabolism and respiration
2887094	C	A	nc	nc	nc	nc	c	nc	nc	nc	nc	nc	347.77	INTERGENIC	Modifier
2893091	G	T	nc	t	nc	nc	g	nc	nc	t	nc	nc	239.77	INTERGENIC	Modifier
2893093	G	T	nc	nc	nc	nc	g	nc	nc	.	nc	nc	135.5	INTERGENIC	Modifier
2893094	C	G	nc	.	nc	nc	c	nc	nc	.	nc	nc	53.41	INTERGENIC	Modifier
2900276	C	G	.	.	.	.	G	.	.	.	.	.	891.69	MISSENSE	Moderate	ML2424	ser1B	phosphoserine phosphatase	Intermediary metabolism and respiration	c.278C>G	903	Ala93Gly	300
2902257	C	G	.	.	.	.	G	.	.	.	.	.	798.96	MISSENSE	Moderate	ML2426	cmaA2	cyclopropane mycolic acid synthase 2	Lipid metabolism	c.742C>G	927	Arg248Gly	308
2905322	G	A	.	.	.	.	.	A	.	.	.	.	231.63	MISSENSE	Moderate	ML2429	ML2429	hypothetical protein	Unknown	c.28C>T	261	Arg10Trp	86
2915098	A	C	.	.	.	.	a	.	.	.	.	.	180.91	UPSTREAM: 13 bases	Modifier	ML2439	regX3	response regulator protein (sensory transduction protein)	Regulatory proteins					WARNING_TRANSCRIPT_NO_START_CODON
2915098	A	C	.	.	.	.	a	.	.	.	.	.	180.91	DOWNSTREAM: 30 bases	Modifier	ML2440	senX3	two-component system sensor histidine kinase	Regulatory proteins				442
2915098	A	C	.	.	.	.	a	.	.	.	.	.	180.91	INTERGENIC	Modifier
2935685	A	C	C	C	C	C	C	C	C	.	C	C	1381.23	INTRAGENIC	Modifier	ML2462	icl	pseudogene	Pseudogene
2936401	G	A	.	.	.	.	A	.	.	.	.	.	864.69	INTRAGENIC	Modifier	ML2462	icl	pseudogene	Pseudogene
2944178	C	A	.	.	.	.	a	.	.	.	nc	nc	109.37	INTERGENIC	Modifier
2944181	A	C	.	.	.	.	C	.	.	.	.	nc	154.94	INTERGENIC	Modifier
2945510	A	G	.	.	.	.	G	.	nc	.	nc	nc	133.16	INTERGENIC	Modifier
2945512	A	G	.	.	.	.	g	.	nc	.	nc	nc	78.79	INTERGENIC	Modifier
2945513	A	G	.	.	.	.	g	.	nc	.	nc	nc	61.17	INTERGENIC	Modifier
2945530	A	T	.	.	nc	.	t	.	.	.	nc	nc	70.31	INTERGENIC	Modifier
2945531	T	A	.	.	nc	.	a	.	.	.	nc	nc	78.74	INTERGENIC	Modifier
2945532	C	T	.	.	nc	.	t	.	.	.	nc	nc	89.59	INTERGENIC	Modifier
2945533	A	G	.	.	nc	.	.	nc	nc	a	nc	nc	59.94	INTERGENIC	Modifier
2948105	G	C	nc	nc	nc	.	g	nc	nc	nc	nc	nc	84	MISSENSE	Moderate	ML2472	tyrA	prephenate dehydrogenase	Intermediary metabolism and respiration	c.37C>G	984	Arg13Gly	327	WARNING_TRANSCRIPT_NO_START_CODON
2948109	G	C	nc	g	nc	nc	g	nc	nc	.	nc	nc	62.92	SYNONYMOUS	Low	ML2472	tyrA	prephenate dehydrogenase	Intermediary metabolism and respiration	c.33C>G	984	Val11Val	327	WARNING_TRANSCRIPT_NO_START_CODON
2951822	T	C	.	.	nc	.	t	nc	.	.	nc	.	64.16	INTERGENIC	Modifier
2951823	A	G	.	.	nc	.	a	nc	.	.	nc	nc	78.99	INTERGENIC	Modifier
2961785	G	C	.	.	.	.	.	C	.	.	.	.	218.69	INTERGENIC	Modifier
2964999	T	C	C	C	C	C	C	C	C	C	C	C	1277.29	SYNONYMOUS	Low	ML2490	clpB	endopeptidase ATP binding protein	Virulence, detoxification, adaptation	c.768A>G	2547	Glu256Glu	848	WARNING_TRANSCRIPT_NO_START_CODON
2969168	C	G	.	.	.	.	G	.	.	.	.	.	881.52	INTERGENIC	Modifier
2978023	C	T	.	.	.	.	T	.	.	.	.	.	861.86	INTERGENIC	Modifier
2978374	C	A	A	A	A	A	.	A	A	.	A	A	621.75	INTERGENIC	Modifier
2990150	T	C	C	C	C	C	C	C	C	C	C	C	1296.6	INTERGENIC	Modifier
2992340	T	C	.	.	.	.	C	.	.	.	.	.	844.77	INTERGENIC	Modifier
2999976	C	T	T	T	T	T	.	T	T	.	T	T	737.29	MISSENSE	Moderate	ML2518	ML2518	hypothetical protein	Unknown	c.233G>A	393	Gly78Asp	130	WARNING_TRANSCRIPT_NO_START_CODON
3016175	T	C	C	C	C	C	C	C	C	C	C	C	1186.92	SYNONYMOUS	Low	ML2534	PE10	PE-family protein	PE/PPE	c.237A>G	309	Val79Val	102
3021965	C	T	.	.	nc	.	T	.	.	.	.	.	870.36	SYNONYMOUS	Low	ML2536	eccB3	ESX component protein	Cell wall and cell processes	c.126G>A	1659	Val42Val	552
3031636	G	C	.	.	.	.	C	.	.	.	.	.	729.98	INTRAGENIC	Modifier	ML2545	fadE6	pseudogene	Pseudogene
3041900	T	C	.	.	.	.	C	.	.	.	.	.	867.44	INTRAGENIC	Modifier	ML2552	narK3	pseudogene	Pseudogene
3044265	A	G	.	.	a	.	.	.	.	.	.	.	154.19	INTRAGENIC	Modifier	ML2552	narK3	pseudogene	Pseudogene
3047644	A	G	.	.	.	.	G	.	.	.	.	.	799.58	INTRAGENIC	Modifier	ML2555	nirB	pseudogene	Pseudogene
3057124	A	G	.	.	.	.	G	.	.	.	.	.	879.82	DOWNSTREAM: 60 bases	Modifier	ML2563	fadE5	acyl-CoA dehydrogenase	Lipid metabolism					WARNING_TRANSCRIPT_NO_START_CODON
3057124	A	G	.	.	.	.	G	.	.	.	.	.	879.82	INTERGENIC	Modifier
3057124	A	G	.	.	.	.	G	.	.	.	.	.	879.82	INTERGENIC	Modifier
3076110	G	A	.	.	.	.	.	.	.	A	.	.	375.78	INTRAGENIC	Modifier	ML2575	ML2575	pseudogene	Pseudogene
3078037	A	C	.	.	.	.	a	.	.	.	.	.	117.66	INTRAGENIC	Modifier	ML2578	fadE4	pseudogene	Pseudogene
3078039	C	A	.	.	.	.	a	.	.	.	.	.	154.04	INTRAGENIC	Modifier	ML2578	fadE4	pseudogene	Pseudogene
3081021	C	T	.	.	.	.	T	.	.	.	.	.	748.77	SYNONYMOUS	Low	ML2580	ML2580	integral membrane acyltransferase	Intermediary metabolism and respiration	c.309G>A	1155	Val103Val	384	WARNING_TRANSCRIPT_NO_START_CODON
3087916	G	T	.	.	.	.	.	.	T	.	.	.	230.34	INTRAGENIC	Modifier	ML2585	ML2585	pseudogene	Pseudogene
3100774	G	C	nc	c	nc	nc	g	nc	nc	nc	nc	nc	303.36	UPSTREAM: 34 bases	Modifier	ML2595	ML2595	Mce-associated membrane protein	Cell wall and cell processes
3100774	G	C	nc	c	nc	nc	g	nc	nc	nc	nc	nc	303.36	DOWNSTREAM: 99 bases	Modifier	ML2594	mce1F	Mce-family protein	Virulence, detoxification, adaptation
3100774	G	C	nc	c	nc	nc	g	nc	nc	nc	nc	nc	303.36	INTERGENIC	Modifier
3102778	A	C	C	C	C	C	C	C	C	C	C	C	1344.36	MISSENSE	Moderate	ML2597	ML2597	Mce-associated membrane protein	Cell wall and cell processes	c.452A>C	555	Tyr151Ser	184
3110722	G	A	A	A	.	.	.	.	.	.	.	.	344.65	INTRAGENIC	Modifier	ML2606	bglS	pseudogene	Pseudogene
3129154	C	T	.	.	.	.	.	.	.	.	.	T	163.47	SYNONYMOUS	Low	ML2620	mmpL3	probable conserved transmembrane protein	Cell wall and cell processes	c.2547G>A	2868	Pro849Pro	955	WARNING_TRANSCRIPT_NO_START_CODON
3145253	G	A	.	.	.	.	A	.	.	.	.	.	615.19	SYNONYMOUS	Low	ML2630	ML2630	hypothetical protein	Unknown	c.345C>T	372	Asn115Asn	123
3148092	G	A	.	.	.	.	.	A	.	.	.	.	173.45	MISSENSE	Moderate	ML2631	ML2631	oxidoreductase	Intermediary metabolism and respiration	c.953C>T	1350	Ala318Val	449
3155315	G	C	.	.	.	.	C	.	.	.	.	.	815.19	INTRAGENIC	Modifier	ML2637	fadE2	pseudogene	Pseudogene
3159408	C	T	.	.	.	.	T	.	.	.	.	.	745.43	MISSENSE	Moderate	ML2640	ML2640	hypothetical protein	Unknown	c.580G>A	933	Ala194Thr	310
3159732	C	T	T	T	t	T	.	.	T	.	T	T	579.84	MISSENSE	Moderate	ML2640	ML2640	hypothetical protein	Unknown	c.256G>A	933	Val86Ile	310
3165254	G	A	.	.	.	.	.	A	.	.	.	.	199.11	INTRAGENIC	Modifier	ML2645	ML2645	pseudogene	Pseudogene
3175296	A	C	C	C	C	C	C	C	C	C	C	C	1342.46	INTERGENIC	Modifier
3179300	C	T	.	.	.	.	T	.	.	.	.	.	786.04	INTERGENIC	Modifier
3183794	C	G	.	g	.	.	.	.	.	.	.	.	255.64	INTERGENIC	Modifier
3183835	C	T	.	.	.	.	.	.	.	T	.	.	352.82	INTERGENIC	Modifier
3192859	C	T	.	.	.	.	T	.	.	.	.	.	793.73	INTERGENIC	Modifier
3196669	A	G	G	G	g	G	.	.	G	.	G	G	609.09	INTERGENIC	Modifier
3204731	G	A	.	.	.	.	A	.	.	.	.	.	694.93	MISSENSE	Moderate	ML2671	ctpI	cation transporter ATPase	Cell wall and cell processes	c.22G>A	4830	Asp8Asn	1609
3212353	G	T	.	.	nc	.	.	T	.	.	.	.	210.04	SYNONYMOUS	Low	ML2672	icd2	isocitrate dehydrogenase [NADP]	Intermediary metabolism and respiration	c.535C>A	2241	Arg179Arg	746
3215535	G	A	.	.	.	.	A	.	.	.	.	.	809.19	INTERGENIC	Modifier
3224915	G	T	nc	.	nc	nc	.	t	nc	.	nc	nc	284.62	MISSENSE	Moderate	ML2678	ML2678	hypothetical protein	Unknown	c.2514G>T	3003	Trp838Cys	1000	WARNING_TRANSCRIPT_NO_START_CODON
3224919	T	G	nc	.	nc	t	.	G	nc	.	nc	nc	236.55	MISSENSE	Moderate	ML2678	ML2678	hypothetical protein	Unknown	c.2518T>G	3003	Trp840Gly	1000	WARNING_TRANSCRIPT_NO_START_CODON
3234644	G	A	.	.	g	.	.	.	.	.	.	.	165.2	INTRAGENIC	Modifier	ML2686	ML2686	pseudogene	Pseudogene
3237159	C	T	.	.	.	.	T	.	.	.	.	.	751.13	MISSENSE	Moderate	ML2688	ponA	bifunctional penicillin-binding protein 1a/1b	Cell wall and cell processes	c.1627G>A	2127	Val543Ile	708	WARNING_TRANSCRIPT_NO_START_CODON
3243731	A	G	G	G	G	G	G	G	G	.	G	G	1382.63	INTRAGENIC	Modifier	ML2694	ML2694	pseudogene	Pseudogene
3246728	G	A	.	.	.	.	.	.	.	A	.	.	245.27	UPSTREAM: 54 bases	Modifier	ML2696	ML2696	transcriptional regulatory protein	Regulatory proteins
3246728	G	A	.	.	.	.	.	.	.	A	.	.	245.27	INTERGENIC	Modifier
3249444	G	A	.	.	.	.	.	.	.	.	A	.	159.47	SYNONYMOUS	Low	ML2697	pcnA	probable poly-A polymerase	Information pathways	c.285C>T	1461	Val95Val	486
3256677	A	G	G	G	g	G	.	.	G	.	G	G	414.5	SPLICE_SITE_REGION	Low	ML2700	ML2700	transmembrane protein	Cell wall and cell processes	c.3621A>G	3621	Ter1207Ter	1206
3257056	A	C	C	C	.	.	.	.	.	.	.	.	288.24	INTERGENIC	Modifier
3257070	G	A	.	.	.	.	.	.	.	A	.	.	481.24	INTRAGENIC	Modifier	ML2701	sigM	pseudogene	Pseudogene
3258126	C	T	.	.	c	.	.	.	.	.	.	.	170.89	INTERGENIC	Modifier							Cys6Cys	406
3259776	C	T	.	.	.	.	.	.	T	.	.	.	249.53	SYNONYMOUS	Low	ML2704	ML2704	hydrolase	Intermediary metabolism and respiration	c.18C>T	1221
3261877	G	A	.	.	.	.	A	.	.	.	.	.	861.27	INTERGENIC	Modifier
3265736	G	A	.	.	.	.	A	.	.	.	.	.	789.43	MISSENSE	Moderate	ML2710	ML2710	transmembrane protein	Cell wall and cell processes	c.1052C>T	1143	Pro351Leu	380	WARNING_TRANSCRIPT_NO_START_CODON
3268026	G	A	.	.	.	.	A	.	.	.	.	.	739.35	INTERGENIC	Modifier
Supplementary Data 2. List of all SNPs in the 16 M. leprae genomes
nc = call not possible
