# Supplementary material for: Ancient DNA study reveals HLA susceptibility locus for leprosy in medieval Europeans
Source: Nat Commun. 2018 May 1;9:1569. doi: 10.1038/s41467-018-03857-x (PMC5931558; doi:10.1038/s41467-018-03857-x)
Supplement: Supplementary file 6 — Supplementary Data 3 [file 41467_2018_3857_MOESM6_ESM.xls]

## Sheet: Caption
Supplementary Data 3. Phylogenetic Models
NOTE.-- Models with the lowest BIC scores (Bayesian Information Criterion) are considered to describe the substitution pattern the best. For each model, AICc value (Akaike Information Criterion, corrected), Maximum Likelihood value (lnL), and the number of parameters (including branch lengths) are also presented [1]. Non-uniformity of evolutionary rates among sites may be modeled by using a discr…
Abbreviations: GTR: General Time Reversible; HKY: Hasegawa-Kishino-Yano; TN93: Tamura-Nei; T92: Tamura 3-parameter; K2: Kimura 2-parameter; JC: Jukes-Cantor.
1. Nei M. and Kumar S. (2000). Molecular Evolution and Phylogenetics. Oxford University Press, New York.
2. Kumar S., Stecher G., and Tamura K. (2016). MEGA7: Molecular Evolutionary Genetics Analysis version 7.0 for bigger datasets.Molecular Biology and Evolution 33:1870-1874.
Disclaimer: Although utmost care has been taken to ensure the correctness of the caption, the caption text is provided "as is" without any warranty of any kind. Authors advise the user to carefully check the caption prior to its use for any purpose and report any errors or problems to the authors immediately (www.megasoftware.net). In no event shall the authors and their employers be liable for a…

## Sheet: Info
Model	#Param	BIC	AICc	lnL	Invariant	Gamma	R	Freq A	Freq T	Freq C	Freq G	A=>T	A=>C	A=>G	T=>A	T=>C	T=>G	C=>A	C=>T	C=>G	G=>A	G=>T	G=>C
T92	63	7404.79	6917.26	-3395.39	n/a	n/a	3.5828	0.119441	0.119441	0.380559	0.380559	0.01	0.03	0.32	0.01	0.32	0.03	0.01	0.1	0.03	0.1	0.01	0.03
T92+I	64	7414.54	6919.27	-3395.39	0	n/a	3.5828	0.119441	0.119441	0.380559	0.380559	0.01	0.03	0.32	0.01	0.32	0.03	0.01	0.1	0.03	0.1	0.01	0.03
T92+G	64	7416.27	6921	-3396.26	n/a	200	3.58857	0.119441	0.119441	0.380559	0.380559	0.01	0.03	0.32	0.01	0.32	0.03	0.01	0.1	0.03	0.1	0.01	0.03
HKY	65	7424.14	6921.14	-3395.32	n/a	n/a	3.58211	0.122952	0.115929	0.372132	0.388986	0.01	0.03	0.32	0.01	0.31	0.03	0.01	0.1	0.03	0.1	0.01	0.03
T92+G+I	65	7426.01	6923.02	-3396.26	0	200	3.58857	0.119441	0.119441	0.380559	0.380559	0.01	0.03	0.32	0.01	0.32	0.03	0.01	0.1	0.03	0.1	0.01	0.03
K2	62	7431.79	6951.99	-3413.77	n/a	n/a	5.32251	0.25	0.25	0.25	0.25	0.02	0.02	0.21	0.02	0.21	0.02	0.02	0.21	0.02	0.21	0.02	0.02
TN93	66	7433.65	6922.92	-3395.2	n/a	n/a	3.58262	0.122952	0.115929	0.372132	0.388986	0.01	0.03	0.32	0.01	0.32	0.03	0.01	0.1	0.03	0.1	0.01	0.03
GTR	69	7433.69	6899.77	-3380.6	n/a	n/a	2.86348	0.122952	0.115929	0.372132	0.388986	0.01	0.05	0.31	0.01	0.28	0.06	0.02	0.09	0.03	0.1	0.02	0.03
HKY+I	66	7433.88	6923.16	-3395.32	0	n/a	3.58211	0.122952	0.115929	0.372132	0.388986	0.01	0.03	0.32	0.01	0.31	0.03	0.01	0.1	0.03	0.1	0.01	0.03
HKY+G	66	7435.61	6924.89	-3396.18	n/a	200	3.5879	0.122952	0.115929	0.372132	0.388986	0.01	0.03	0.32	0.01	0.31	0.03	0.01	0.1	0.03	0.1	0.01	0.03
K2+I	63	7441.54	6954	-3413.77	0	n/a	5.32251	0.25	0.25	0.25	0.25	0.02	0.02	0.21	0.02	0.21	0.02	0.02	0.21	0.02	0.21	0.02	0.02
TN93+I	67	7443.4	6924.94	-3395.2	0	n/a	3.58262	0.122952	0.115929	0.372132	0.388986	0.01	0.03	0.32	0.01	0.32	0.03	0.01	0.1	0.03	0.1	0.01	0.03
GTR+I	70	7443.43	6901.79	-3380.6	0	n/a	2.86348	0.122952	0.115929	0.372132	0.388986	0.01	0.05	0.31	0.01	0.28	0.06	0.02	0.09	0.03	0.1	0.02	0.03
K2+G	63	7443.85	6956.32	-3414.92	n/a	200	5.32693	0.25	0.25	0.25	0.25	0.02	0.02	0.21	0.02	0.21	0.02	0.02	0.21	0.02	0.21	0.02	0.02
GTR+G	70	7445.1	6903.46	-3381.44	n/a	200	2.86499	0.122952	0.115929	0.372132	0.388986	0.01	0.05	0.31	0.01	0.28	0.06	0.02	0.09	0.03	0.1	0.02	0.03
TN93+G	67	7445.13	6926.67	-3396.07	n/a	200	3.5884	0.122952	0.115929	0.372132	0.388986	0.01	0.03	0.32	0.01	0.32	0.03	0.01	0.1	0.03	0.1	0.01	0.03
HKY+G+I	67	7445.36	6926.9	-3396.18	0	200	3.5879	0.122952	0.115929	0.372132	0.388986	0.01	0.03	0.32	0.01	0.31	0.03	0.01	0.1	0.03	0.1	0.01	0.03
K2+G+I	64	7453.59	6958.33	-3414.92	0	200	5.32693	0.25	0.25	0.25	0.25	0.02	0.02	0.21	0.02	0.21	0.02	0.02	0.21	0.02	0.21	0.02	0.02
GTR+G+I	71	7454.85	6905.47	-3381.44	0	200	2.86499	0.122952	0.115929	0.372132	0.388986	0.01	0.05	0.31	0.01	0.28	0.06	0.02	0.09	0.03	0.1	0.02	0.03
TN93+G+I	68	7454.87	6928.69	-3396.07	0	200	3.5884	0.122952	0.115929	0.372132	0.388986	0.01	0.03	0.32	0.01	0.32	0.03	0.01	0.1	0.03	0.1	0.01	0.03
JC	61	7832.1	7360.03	-3618.79	n/a	n/a	0.5	0.25	0.25	0.25	0.25	0.08	0.08	0.08	0.08	0.08	0.08	0.08	0.08	0.08	0.08	0.08	0.08
JC+I	62	7841.85	7362.05	-3618.79	0	n/a	0.5	0.25	0.25	0.25	0.25	0.08	0.08	0.08	0.08	0.08	0.08	0.08	0.08	0.08	0.08	0.08	0.08
JC+G	62	7844.17	7364.36	-3619.95	n/a	200	0.5	0.25	0.25	0.25	0.25	0.08	0.08	0.08	0.08	0.08	0.08	0.08	0.08	0.08	0.08	0.08	0.08
JC+G+I	63	7853.91	7366.38	-3619.95	0	200	0.5	0.25	0.25	0.25	0.25	0.08	0.08	0.08	0.08	0.08	0.08	0.08	0.08	0.08	0.08	0.08	0.08

## Sheet: T92
From\To	A	T	C	G
A	-	0.010077	0.0321072	0.316345
T	0.010077	-	0.316345	0.0321072
C	0.010077	0.0992865	-	0.0321072
G	0.0992865	0.010077	0.0321072	-

## Sheet: T92+I
From\To	A	T	C	G
A	-	0.010077	0.0321072	0.316345
T	0.010077	-	0.316345	0.0321072
C	0.010077	0.0992865	-	0.0321072
G	0.0992865	0.010077	0.0321072	-

## Sheet: T92+G
From\To	A	T	C	G
A	-	0.0100635	0.0320643	0.316431
T	0.0100635	-	0.316431	0.0320643
C	0.0100635	0.0993135	-	0.0320643
G	0.0993135	0.0100635	0.0320643	-

## Sheet: HKY
From\To	A	T	C	G
A	-	0.00979229	0.0314332	0.323273
T	0.0103855	-	0.309266	0.0328568
C	0.0103855	0.0963447	-	0.0328568
G	0.102181	0.00979229	0.0314332	-

## Sheet: T92+G+I
From\To	A	T	C	G
A	-	0.0100635	0.0320643	0.316431
T	0.0100635	-	0.316431	0.0320643
C	0.0100635	0.0993135	-	0.0320643
G	0.0993135	0.0100635	0.0320643	-

## Sheet: K2
From\To	A	T	C	G
A	-	0.0197706	0.0197706	0.210459
T	0.0197706	-	0.210459	0.0197706
C	0.0197706	0.210459	-	0.0197706
G	0.210459	0.0197706	0.0197706	-

## Sheet: TN93
From\To	A	T	C	G
A	-	0.00978558	0.0314116	0.315543
T	0.0103783	-	0.317111	0.0328343
C	0.0103783	0.0987886	-	0.0328343
G	0.0997376	0.00978558	0.0314116	-

## Sheet: GTR
From\To	A	T	C	G
A	-	0.00864105	0.0520072	0.313809
T	0.00916449	-	0.278833	0.0629119
C	0.0171831	0.0868639	-	0.0269066
G	0.0991896	0.0187496	0.0257408	-

[truncated: 16 more sheets: HKY+I, HKY+G, K2+I, TN93+I, GTR+I, K2+G, GTR+G, TN93+G, HKY+G+I, K2+G+I, GTR+G+I, TN93+G+I, JC, JC+I, JC+G, JC+G+I]
