# Supplementary material for: Ancient DNA study reveals HLA susceptibility locus for leprosy in medieval Europeans
Source: Nat Commun. 2018 May 1;9:1569. doi: 10.1038/s41467-018-03857-x (PMC5931558; doi:10.1038/s41467-018-03857-x)
Supplement: Supplementary file 7 — Supplementary Data 4 [file 41467_2018_3857_MOESM7_ESM.xlsx]

## Sheet: Description
Supplementary Data 4. IBD estimation
Relationship estimation with lcMLkin v0.5.0
Parsed variants at total sites	7727093
number of SNPs masked (freq 0)	4971080
number of SNPs masked (freq 1)	23140
number of SNPs analysed:	2732873
PI_Hat	π ̂-value of pairs of individuals
green	π ̂≤0.05	un- or very distantly related
green-red	0.05<π ̂>0.1
red	π ̂≥0.1	first-cousin’s relationship
nsnp	number of SNP used for the IBD analysis of each pairs of individuals
color	color gradient green to red indicating number of variants from the maximum (green) of 2419500 to a minimum number (red) of 177

## Sheet: PI_HAT
-	G34	G507	G208	G1149	G154	G1065	G722	G658	G43	G669	G860	G973	G472	G314	G876	G21	G393	G300	G864	G404	G48	G33	G24	G939	G708	G712	G120	G427	G730	G102	G1137	G165	G896	G936	G1049	G119	G749	G942	G1083	G533	G911	G189	G1044	G978	G914	G348	G417	G104	G912
G34	NA	0.002	0.002	0.002	0.002	0.002	0.002	0.002	0.002	0.002	0.002	0.002	0.002	0.002	0.002	0.003	0.003	0.003	0.003	0.002	0.003	0.003	0.003	0.003	0.003	0.002	0.003	0.002	0.003	0.003	0.002	0.003	0.003	0.003	0.003	0.003	0.002	0.003	0.002	0.002	0.003	0.002	0.003	0.002	0.003	0.003	0.003	0.003	0.003
G507	0.002	NA	0.002	0.002	0.002	0.002	0.002	0.002	0.002	0.002	0.002	0.002	0.002	0.002	0.002	0.002	0.002	0.002	0.003	0.002	0.002	0.003	0.002	0.003	0.002	0.002	0.002	0.002	0.002	0.002	0.002	0.003	0.003	0.002	0.002	0.002	0.002	0.003	0.002	0.002	0.003	0.003	0.003	0.002	0.002	0.003	0.003	0.002	0.003
G208	0.002	0.002	NA	0.002	0.002	0.003	0.003	0.003	0.003	0.003	0.003	0.003	0.003	0.003	0.003	0.003	0.004	0.003	0.003	0.002	0.003	0.003	0.003	0.003	0.003	0.003	0.003	0.003	0.003	0.004	0.003	0.004	0.003	0.003	0.003	0.003	0.003	0.003	0.003	0.003	0.003	0.003	0.004	0.003	0.003	0.003	0.004	0.003	0.003
G1149	0.002	0.002	0.002	NA	0.002	0.003	0.002	0.002	0.003	0.003	0.003	0.003	0.003	0.003	0.003	0.003	0.003	0.003	0.003	0.003	0.003	0.003	0.003	0.003	0.003	0.003	0.003	0.003	0.003	0.003	0.003	0.004	0.003	0.003	0.003	0.003	0.002	0.003	0.003	0.002	0.004	0.003	0.003	0.003	0.003	0.003	0.004	0.004	0.004
G154	0.002	0.002	0.002	0.002	NA	0.002	0.002	0.002	0.002	0.003	0.003	0.003	0.002	0.002	0.003	0.002	0.003	0.003	0.003	0.002	0.003	0.003	0.002	0.003	0.003	0.003	0.003	0.002	0.003	0.003	0.003	0.003	0.003	0.003	0.003	0.003	0.002	0.003	0.003	0.003	0.003	0.003	0.003	0.002	0.003	0.003	0.003	0.003	0.003
G1065	0.002	0.002	0.003	0.003	0.002	NA	0.003	0.003	0.003	0.003	0.003	0.003	0.003	0.003	0.003	0.003	0.005	0.004	0.004	0.003	0.004	0.003	0.003	0.004	0.004	0.004	0.004	0.003	0.004	0.004	0.003	0.004	0.003	0.003	0.003	0.004	0.003	0.004	0.004	0.003	0.003	0.003	0.004	0.003	0.003	0.004	0.004	0.004	0.004
G722	0.002	0.002	0.003	0.002	0.002	0.003	NA	0.003	0.003	0.003	0.003	0.003	0.003	0.003	0.003	0.003	0.003	0.003	0.003	0.003	0.003	0.002	0.003	0.003	0.003	0.003	0.003	0.003	0.003	0.003	0.003	0.003	0.003	0.003	0.003	0.003	0.003	0.003	0.003	0.003	0.004	0.003	0.004	0.003	0.003	0.004	0.003	0.003	0.003
G658	0.002	0.002	0.003	0.002	0.002	0.003	0.003	NA	0.003	0.003	0.003	0.003	0.003	0.003	0.003	0.003	0.003	0.003	0.003	0.003	0.003	0.003	0.003	0.003	0.003	0.003	0.003	0.003	0.003	0.004	0.003	0.003	0.003	0.003	0.003	0.003	0.003	0.003	0.003	0.003	0.003	0.004	0.004	0.003	0.003	0.003	0.003	0.003	0.003
G43	0.002	0.002	0.003	0.003	0.002	0.003	0.003	0.003	NA	0.004	0.003	0.004	0.003	0.004	0.004	0.004	0.004	0.004	0.004	0.003	0.004	0.004	0.004	0.004	0.004	0.004	0.004	0.003	0.004	0.004	0.003	0.004	0.004	0.004	0.003	0.004	0.003	0.004	0.003	0.003	0.004	0.003	0.004	0.003	0.004	0.004	0.004	0.004	0.004
G669	0.002	0.002	0.003	0.003	0.003	0.003	0.003	0.003	0.004	NA	0.003	0.004	0.003	0.003	0.003	0.004	0.004	0.004	0.004	0.003	0.004	0.004	0.004	0.004	0.004	0.003	0.004	0.003	0.004	0.004	0.003	0.004	0.004	0.004	0.004	0.004	0.003	0.004	0.004	0.003	0.004	0.003	0.004	0.003	0.004	0.004	0.005	0.005	0.004
G860	0.002	0.002	0.003	0.003	0.003	0.003	0.003	0.003	0.003	0.003	NA	0.003	0.003	0.003	0.003	0.003	0.004	0.003	0.004	0.003	0.003	0.003	0.003	0.003	0.003	0.003	0.004	0.003	0.004	0.004	0.003	0.004	0.003	0.004	0.003	0.004	0.003	0.003	0.003	0.003	0.004	0.003	0.004	0.003	0.004	0.004	0.004	0.005	0.005
G973	0.002	0.002	0.003	0.003	0.003	0.003	0.003	0.003	0.004	0.004	0.003	NA	0.003	0.004	0.003	0.004	0.004	0.004	0.004	0.003	0.004	0.004	0.004	0.004	0.004	0.004	0.004	0.003	0.004	0.004	0.003	0.004	0.004	0.004	0.004	0.004	0.003	0.004	0.004	0.003	0.004	0.003	0.005	0.003	0.004	0.004	0.004	0.005	0.004
G472	0.002	0.002	0.003	0.003	0.002	0.003	0.003	0.003	0.003	0.003	0.003	0.003	NA	0.003	0.003	0.003	0.003	0.003	0.003	0.003	0.003	0.003	0.003	0.004	0.003	0.003	0.003	0.003	0.003	0.004	0.003	0.003	0.004	0.003	0.003	0.003	0.003	0.004	0.003	0.003	0.004	0.004	0.004	0.003	0.003	0.004	0.003	0.004	0.004
G314	0.002	0.002	0.003	0.003	0.002	0.003	0.003	0.003	0.004	0.003	0.003	0.004	0.003	NA	0.004	0.004	0.005	0.004	0.004	0.003	0.004	0.004	0.004	0.004	0.004	0.004	0.004	0.003	0.004	0.005	0.003	0.004	0.004	0.004	0.004	0.004	0.003	0.005	0.004	0.003	0.004	0.004	0.005	0.003	0.004	0.004	0.004	0.005	0.006
G876	0.002	0.002	0.003	0.003	0.003	0.003	0.003	0.003	0.004	0.003	0.003	0.003	0.003	0.004	NA	0.004	0.005	0.004	0.004	0.003	0.004	0.003	0.004	0.004	0.004	0.004	0.004	0.003	0.004	0.004	0.003	0.004	0.003	0.004	0.004	0.004	0.003	0.004	0.004	0.003	0.004	0.004	0.004	0.003	0.004	0.005	0.004	0.005	0.004
G21	0.003	0.002	0.003	0.003	0.002	0.003	0.003	0.003	0.004	0.004	0.003	0.004	0.003	0.004	0.004	NA	0.005	0.004	0.004	0.003	0.004	0.004	0.005	0.003	0.004	0.005	0.005	0.003	0.007	0.005	0.003	0.004	0.004	0.005	0.005	0.005	0.003	0.005	0.004	0.003	0.004	0.004	0.005	0.003	0.004	0.005	0.004	0.006	0.005
G393	0.003	0.002	0.004	0.003	0.003	0.005	0.003	0.003	0.004	0.004	0.004	0.004	0.003	0.005	0.005	0.005	NA	0.005	0.006	0.003	0.006	0.005	0.005	0.005	0.005	0.004	0.007	0.003	0.005	0.006	0.004	0.005	0.005	0.006	0.005	0.005	0.003	0.005	0.004	0.003	0.005	0.004	0.005	0.004	0.004	0.005	0.005	0.006	0.005
G300	0.003	0.002	0.003	0.003	0.003	0.004	0.003	0.003	0.004	0.004	0.003	0.004	0.003	0.004	0.004	0.004	0.005	NA	0.004	0.003	0.004	0.004	0.005	0.005	0.005	0.004	0.005	0.003	0.005	0.005	0.003	0.005	0.004	0.005	0.004	0.006	0.003	0.005	0.004	0.003	0.004	0.004	0.005	0.004	0.005	0.006	0.004	0.006	0.006
G864	0.003	0.003	0.003	0.003	0.003	0.004	0.003	0.003	0.004	0.004	0.004	0.004	0.003	0.004	0.004	0.004	0.006	0.004	NA	0.003	0.005	0.004	0.005	0.004	0.005	0.004	0.005	0.004	0.004	0.006	0.004	0.005	0.004	0.005	0.005	0.005	0.003	0.005	0.004	0.003	0.005	0.004	0.005	0.004	0.005	0.005	0.005	0.005	0.006
G404	0.002	0.002	0.002	0.003	0.002	0.003	0.003	0.003	0.003	0.003	0.003	0.003	0.003	0.003	0.003	0.003	0.003	0.003	0.003	NA	0.003	0.003	0.003	0.003	0.003	0.003	0.003	0.003	0.003	0.003	0.003	0.003	0.003	0.003	0.003	0.003	0.003	0.003	0.003	0.003	0.004	0.003	0.004	0.003	0.003	0.003	0.003	0.003	0.004
G48	0.003	0.002	0.003	0.003	0.003	0.004	0.003	0.003	0.004	0.004	0.003	0.004	0.003	0.004	0.004	0.004	0.006	0.004	0.005	0.003	NA	0.005	0.005	0.005	0.005	0.004	0.005	0.003	0.005	0.01	0.003	0.005	0.004	0.005	0.005	0.005	0.003	0.005	0.005	0.003	0.005	0.004	0.005	0.003	0.005	0.006	0.004	0.006	0.005
G33	0.003	0.003	0.003	0.003	0.003	0.003	0.002	0.003	0.004	0.004	0.003	0.004	0.003	0.004	0.003	0.004	0.005	0.004	0.004	0.003	0.005	NA	0.004	0.004	0.005	0.004	0.004	0.003	0.005	0.004	0.003	0.005	0.004	0.005	0.004	0.004	0.003	0.004	0.004	0.003	0.004	0.004	0.006	0.003	0.004	0.006	0.004	0.005	0.006
G24	0.003	0.002	0.003	0.003	0.002	0.003	0.003	0.003	0.004	0.004	0.003	0.004	0.003	0.004	0.004	0.005	0.005	0.005	0.005	0.003	0.005	0.004	NA	0.005	0.004	0.004	0.005	0.004	0.005	0.006	0.003	0.005	0.005	0.006	0.005	0.005	0.003	0.004	0.004	0.003	0.005	0.004	0.005	0.003	0.004	0.006	0.004	0.007	0.005
G939	0.003	0.003	0.003	0.003	0.003	0.004	0.003	0.003	0.004	0.004	0.003	0.004	0.004	0.004	0.004	0.003	0.005	0.005	0.004	0.003	0.005	0.004	0.005	NA	0.004	0.004	0.005	0.004	0.004	0.005	0.004	0.005	0.004	0.005	0.004	0.004	0.003	0.006	0.005	0.004	0.005	0.005	0.006	0.004	0.005	0.006	0.004	0.005	0.006
G708	0.003	0.002	0.003	0.003	0.003	0.004	0.003	0.003	0.004	0.004	0.003	0.004	0.003	0.004	0.004	0.004	0.005	0.005	0.005	0.003	0.005	0.005	0.004	0.004	NA	0.005	0.006	0.003	0.006	0.005	0.003	0.005	0.004	0.006	0.006	0.006	0.003	0.004	0.004	0.003	0.005	0.004	0.006	0.004	0.005	0.006	0.005	0.006	0.006
G712	0.002	0.002	0.003	0.003	0.003	0.004	0.003	0.003	0.004	0.003	0.003	0.004	0.003	0.004	0.004	0.005	0.004	0.004	0.004	0.003	0.004	0.004	0.004	0.004	0.005	NA	0.005	0.003	0.004	0.005	0.003	0.004	0.005	0.006	0.004	0.006	0.003	0.004	0.004	0.003	0.004	0.004	0.005	0.003	0.004	0.006	0.004	0.005	0.006
G120	0.003	0.002	0.003	0.003	0.003	0.004	0.003	0.003	0.004	0.004	0.004	0.004	0.003	0.004	0.004	0.005	0.007	0.005	0.005	0.003	0.005	0.004	0.005	0.005	0.006	0.005	NA	0.003	0.005	0.005	0.003	0.005	0.004	0.006	0.005	0.008	0.003	0.005	0.004	0.003	0.005	0.004	0.005	0.003	0.005	0.007	0.005	0.007	0.007
G427	0.002	0.002	0.003	0.003	0.002	0.003	0.003	0.003	0.003	0.003	0.003	0.003	0.003	0.003	0.003	0.003	0.003	0.003	0.004	0.003	0.003	0.003	0.004	0.004	0.003	0.003	0.003	NA	0.003	0.004	0.003	0.004	0.004	0.003	0.003	0.003	0.004	0.004	0.003	0.003	0.004	0.003	0.003	0.003	0.004	0.004	0.004	0.004	0.004
G730	0.003	0.002	0.003	0.003	0.003	0.004	0.003	0.003	0.004	0.004	0.004	0.004	0.003	0.004	0.004	0.007	0.005	0.005	0.004	0.003	0.005	0.005	0.005	0.004	0.006	0.004	0.005	0.003	NA	0.006	0.003	0.006	0.004	0.007	0.005	0.005	0.003	0.005	0.004	0.003	0.004	0.003	0.005	0.003	0.005	0.006	0.005	0.007	0.005
G102	0.003	0.002	0.004	0.003	0.003	0.004	0.003	0.004	0.004	0.004	0.004	0.004	0.004	0.005	0.004	0.005	0.006	0.005	0.006	0.003	0.01	0.004	0.006	0.005	0.005	0.005	0.005	0.004	0.006	NA	0.004	0.006	0.004	0.005	0.005	0.005	0.003	0.006	0.004	0.003	0.005	0.004	0.005	0.003	0.005	0.006	0.006	0.008	0.006
G1137	0.002	0.002	0.003	0.003	0.003	0.003	0.003	0.003	0.003	0.003	0.003	0.003	0.003	0.003	0.003	0.003	0.004	0.003	0.004	0.003	0.003	0.003	0.003	0.004	0.003	0.003	0.003	0.003	0.003	0.004	NA	0.003	0.004	0.003	0.003	0.003	0.003	0.003	0.003	0.003	0.004	0.003	0.004	0.003	0.003	0.004	0.004	0.004	0.004
G165	0.003	0.003	0.004	0.004	0.003	0.004	0.003	0.003	0.004	0.004	0.004	0.004	0.003	0.004	0.004	0.004	0.005	0.005	0.005	0.003	0.005	0.005	0.005	0.005	0.005	0.004	0.005	0.004	0.006	0.006	0.003	NA	0.005	0.006	0.005	0.005	0.003	0.005	0.004	0.003	0.005	0.004	0.006	0.003	0.005	0.006	0.005	0.007	0.006
G896	0.003	0.003	0.003	0.003	0.003	0.003	0.003	0.003	0.004	0.004	0.003	0.004	0.004	0.004	0.003	0.004	0.005	0.004	0.004	0.003	0.004	0.004	0.005	0.004	0.004	0.005	0.004	0.004	0.004	0.004	0.004	0.005	NA	0.005	0.004	0.005	0.003	0.005	0.004	0.004	0.005	0.004	0.005	0.004	0.004	0.006	0.005	0.005	0.006
G936	0.003	0.002	0.003	0.003	0.003	0.003	0.003	0.003	0.004	0.004	0.004	0.004	0.003	0.004	0.004	0.005	0.006	0.005	0.005	0.003	0.005	0.005	0.006	0.005	0.006	0.006	0.006	0.003	0.007	0.005	0.003	0.006	0.005	NA	0.005	0.006	0.003	0.005	0.005	0.004	0.006	0.004	0.006	0.003	0.005	0.006	0.006	0.009	0.008
G1049	0.003	0.002	0.003	0.003	0.003	0.003	0.003	0.003	0.003	0.004	0.003	0.004	0.003	0.004	0.004	0.005	0.005	0.004	0.005	0.003	0.005	0.004	0.005	0.004	0.006	0.004	0.005	0.003	0.005	0.005	0.003	0.005	0.004	0.005	NA	0.006	0.003	0.005	0.004	0.003	0.004	0.004	0.005	0.004	0.004	0.008	0.005	0.006	0.006
G119	0.003	0.002	0.003	0.003	0.003	0.004	0.003	0.003	0.004	0.004	0.004	0.004	0.003	0.004	0.004	0.005	0.005	0.006	0.005	0.003	0.005	0.004	0.005	0.004	0.006	0.006	0.008	0.003	0.005	0.005	0.003	0.005	0.005	0.006	0.006	NA	0.003	0.005	0.005	0.003	0.004	0.004	0.006	0.004	0.005	0.007	0.006	0.005	0.006
G749	0.002	0.002	0.003	0.002	0.002	0.003	0.003	0.003	0.003	0.003	0.003	0.003	0.003	0.003	0.003	0.003	0.003	0.003	0.003	0.003	0.003	0.003	0.003	0.003	0.003	0.003	0.003	0.004	0.003	0.003	0.003	0.003	0.003	0.003	0.003	0.003	NA	0.004	0.003	0.005	0.003	0.003	0.004	0.003	0.003	0.004	0.004	0.004	0.004
G942	0.003	0.003	0.003	0.003	0.003	0.004	0.003	0.003	0.004	0.004	0.003	0.004	0.004	0.005	0.004	0.005	0.005	0.005	0.005	0.003	0.005	0.004	0.004	0.006	0.004	0.004	0.005	0.004	0.005	0.006	0.003	0.005	0.005	0.005	0.005	0.005	0.004	NA	0.004	0.004	0.006	0.004	0.006	0.004	0.005	0.005	0.006	0.006	0.006
G1083	0.002	0.002	0.003	0.003	0.003	0.004	0.003	0.003	0.003	0.004	0.003	0.004	0.003	0.004	0.004	0.004	0.004	0.004	0.004	0.003	0.005	0.004	0.004	0.005	0.004	0.004	0.004	0.003	0.004	0.004	0.003	0.004	0.004	0.005	0.004	0.005	0.003	0.004	NA	0.003	0.005	0.004	0.005	0.004	0.004	0.006	0.006	0.005	0.006
G533	0.002	0.002	0.003	0.002	0.003	0.003	0.003	0.003	0.003	0.003	0.003	0.003	0.003	0.003	0.003	0.003	0.003	0.003	0.003	0.003	0.003	0.003	0.003	0.004	0.003	0.003	0.003	0.003	0.003	0.003	0.003	0.003	0.004	0.004	0.003	0.003	0.005	0.004	0.003	NA	0.004	0.004	0.003	0.003	0.004	0.004	0.004	0.004	0.004
G911	0.003	0.003	0.003	0.004	0.003	0.003	0.004	0.003	0.004	0.004	0.004	0.004	0.004	0.004	0.004	0.004	0.005	0.004	0.005	0.004	0.005	0.004	0.005	0.005	0.005	0.004	0.005	0.004	0.004	0.005	0.004	0.005	0.005	0.006	0.004	0.004	0.003	0.006	0.005	0.004	NA	0.004	0.006	0.004	0.005	0.007	0.005	0.005	0.006
G189	0.002	0.003	0.003	0.003	0.003	0.003	0.003	0.004	0.003	0.003	0.003	0.003	0.004	0.004	0.004	0.004	0.004	0.004	0.004	0.003	0.004	0.004	0.004	0.005	0.004	0.004	0.004	0.003	0.003	0.004	0.003	0.004	0.004	0.004	0.004	0.004	0.003	0.004	0.004	0.004	0.004	NA	0.004	0.004	0.004	0.005	0.004	0.004	0.005
G1044	0.003	0.003	0.004	0.003	0.003	0.004	0.004	0.004	0.004	0.004	0.004	0.005	0.004	0.005	0.004	0.005	0.005	0.005	0.005	0.004	0.005	0.006	0.005	0.006	0.006	0.005	0.005	0.003	0.005	0.005	0.004	0.006	0.005	0.006	0.005	0.006	0.004	0.006	0.005	0.003	0.006	0.004	NA	0.004	0.005	0.007	0.006	0.007	0.01
G978	0.002	0.002	0.003	0.003	0.002	0.003	0.003	0.003	0.003	0.003	0.003	0.003	0.003	0.003	0.003	0.003	0.004	0.004	0.004	0.003	0.003	0.003	0.003	0.004	0.004	0.003	0.003	0.003	0.003	0.003	0.003	0.003	0.004	0.003	0.004	0.004	0.003	0.004	0.004	0.003	0.004	0.004	0.004	NA	0.003	0.004	0.004	0.004	0.004
G914	0.003	0.002	0.003	0.003	0.003	0.003	0.003	0.003	0.004	0.004	0.004	0.004	0.003	0.004	0.004	0.004	0.004	0.005	0.005	0.003	0.005	0.004	0.004	0.005	0.005	0.004	0.005	0.004	0.005	0.005	0.003	0.005	0.004	0.005	0.004	0.005	0.003	0.005	0.004	0.004	0.005	0.004	0.005	0.003	NA	0.006	0.006	0.006	0.006
G348	0.003	0.003	0.003	0.003	0.003	0.004	0.004	0.003	0.004	0.004	0.004	0.004	0.004	0.004	0.005	0.005	0.005	0.006	0.005	0.003	0.006	0.006	0.006	0.006	0.006	0.006	0.007	0.004	0.006	0.006	0.004	0.006	0.006	0.006	0.008	0.007	0.004	0.005	0.006	0.004	0.007	0.005	0.007	0.004	0.006	NA	0.006	0.007	0.007
G417	0.003	0.003	0.004	0.004	0.003	0.004	0.003	0.003	0.004	0.005	0.004	0.004	0.003	0.004	0.004	0.004	0.005	0.004	0.005	0.003	0.004	0.004	0.004	0.004	0.005	0.004	0.005	0.004	0.005	0.006	0.004	0.005	0.005	0.006	0.005	0.006	0.004	0.006	0.006	0.004	0.005	0.004	0.006	0.004	0.006	0.006	NA	0.005	0.007
G104	0.003	0.002	0.003	0.004	0.003	0.004	0.003	0.003	0.004	0.005	0.005	0.005	0.004	0.005	0.005	0.006	0.006	0.006	0.005	0.003	0.006	0.005	0.007	0.005	0.006	0.005	0.007	0.004	0.007	0.008	0.004	0.007	0.005	0.009	0.006	0.005	0.004	0.006	0.005	0.004	0.005	0.004	0.007	0.004	0.006	0.007	0.005	NA	0.009
G912	0.003	0.003	0.003	0.004	0.003	0.004	0.003	0.003	0.004	0.004	0.005	0.004	0.004	0.006	0.004	0.005	0.005	0.006	0.006	0.004	0.005	0.006	0.005	0.006	0.006	0.006	0.007	0.004	0.005	0.006	0.004	0.006	0.006	0.008	0.006	0.006	0.004	0.006	0.006	0.004	0.006	0.005	0.01	0.004	0.006	0.007	0.007	0.009	NA
G397	0.003	0.003	0.004	0.004	0.003	0.004	0.004	0.004	0.004	0.004	0.004	0.004	0.004	0.005	0.006	0.005	0.006	0.006	0.006	0.004	0.007	0.005	0.005	0.005	0.005	0.005	0.007	0.004	0.006	0.006	0.004	0.007	0.006	0.008	0.005	0.006	0.004	0.008	0.005	0.005	0.008	0.005	0.006	0.005	0.006	0.007	0.006	0.007	0.009
G28	0.003	0.002	0.003	0.003	0.003	0.004	0.003	0.003	0.003	0.004	0.003	0.004	0.004	0.004	0.004	0.004	0.004	0.004	0.005	0.003	0.005	0.004	0.004	0.006	0.004	0.004	0.004	0.003	0.004	0.004	0.004	0.004	0.005	0.005	0.005	0.005	0.004	0.004	0.005	0.004	0.006	0.004	0.005	0.004	0.004	0.007	0.005	0.005	0.005
G951	0.003	0.003	0.004	0.004	0.003	0.004	0.004	0.003	0.004	0.005	0.004	0.004	0.004	0.005	0.005	0.007	0.007	0.005	0.006	0.003	0.006	0.006	0.006	0.005	0.006	0.006	0.007	0.004	0.007	0.007	0.004	0.006	0.005	0.007	0.005	0.008	0.003	0.006	0.005	0.004	0.006	0.004	0.006	0.004	0.008	0.01	0.009	0.008	0.008
G738	0.003	0.002	0.004	0.003	0.003	0.004	0.003	0.003	0.004	0.004	0.004	0.004	0.004	0.005	0.004	0.004	0.005	0.006	0.005	0.003	0.005	0.006	0.005	0.006	0.005	0.005	0.006	0.004	0.006	0.006	0.003	0.005	0.005	0.006	0.005	0.007	0.003	0.006	0.005	0.004	0.005	0.004	0.007	0.004	0.007	0.006	0.006	0.009	0.007
G870	0.003	0.003	0.004	0.004	0.003	0.004	0.004	0.004	0.005	0.004	0.004	0.005	0.004	0.005	0.004	0.006	0.008	0.008	0.007	0.004	0.007	0.006	0.007	0.006	0.007	0.006	0.007	0.004	0.006	0.006	0.004	0.007	0.007	0.007	0.006	0.007	0.005	0.007	0.006	0.004	0.006	0.006	0.007	0.004	0.008	0.006	0.009	0.01	0.017
G140	0.003	0.003	0.003	0.004	0.004	0.003	0.003	0.004	0.005	0.006	0.004	0.004	0.005	0.005	0.005	0.005	0.007	0.006	0.006	0.003	0.006	0.005	0.005	0.005	0.006	0.005	0.008	0.004	0.007	0.007	0.004	0.006	0.005	0.009	0.006	0.007	0.004	0.007	0.005	0.004	0.007	0.005	0.007	0.004	0.006	0.007	0.008	0.008	0.013
G149	0.002	0.003	0.003	0.003	0.003	0.003	0.003	0.003	0.004	0.003	0.003	0.004	0.003	0.004	0.003	0.004	0.004	0.003	0.004	0.003	0.004	0.003	0.003	0.004	0.004	0.003	0.004	0.004	0.003	0.004	0.003	0.003	0.004	0.004	0.004	0.004	0.004	0.004	0.004	0.004	0.004	0.004	0.003	0.004	0.004	0.005	0.004	0.004	0.003
G255	0.003	0.003	0.004	0.004	0.003	0.004	0.004	0.003	0.006	0.004	0.004	0.004	0.004	0.005	0.004	0.005	0.005	0.008	0.006	0.003	0.006	0.005	0.009	0.006	0.007	0.005	0.005	0.003	0.005	0.008	0.003	0.006	0.006	0.007	0.006	0.008	0.004	0.006	0.005	0.004	0.006	0.005	0.008	0.005	0.006	0.007	0.009	0.018	0.006
G750	0.003	0.003	0.004	0.004	0.004	0.004	0.004	0.004	0.005	0.004	0.004	0.005	0.004	0.006	0.006	0.005	0.006	0.006	0.01	0.003	0.007	0.006	0.009	0.005	0.007	0.006	0.006	0.004	0.006	0.01	0.004	0.007	0.007	0.009	0.005	0.007	0.004	0.005	0.007	0.004	0.006	0.006	0.007	0.004	0.005	0.013	0.005	0.01	0.009
G943	0.002	0.002	0.05	0.003	0.002	0.004	0.003	0.003	0.004	0.004	0.004	0.003	0.003	0.072	0.004	0.005	0.005	0.004	0.004	0.003	0.12	0.005	0.006	0.004	0.004	0.004	0.004	0.003	0.005	0.005	0.003	0.004	0.005	0.006	0.004	0.004	0.003	0.004	0.004	0.003	0.004	0.005	0.005	0.003	0.006	0.005	0.004	0.006	0.004
G164	0.003	0.003	0.004	0.004	0.004	0.004	0.003	0.003	0.004	0.004	0.004	0.004	0.004	0.005	0.004	0.004	0.005	0.005	0.005	0.004	0.006	0.005	0.007	0.011	0.006	0.005	0.019	0.004	0.007	0.009	0.004	0.034	0.006	0.015	0.008	0.006	0.003	0.009	0.007	0.004	0.009	0.005	0.012	0.005	0.004	0.006	0.006	0.008	0.01
G166	0.003	0.003	0.004	0.003	0.003	0.004	0.003	0.004	0.004	0.003	0.004	0.004	0.004	0.004	0.005	0.004	0.005	0.004	0.004	0.003	0.006	0.004	0.004	0.005	0.006	0.004	0.004	0.003	0.005	0.004	0.004	0.005	0.005	0.004	0.008	0.006	0.004	0.004	0.004	0.003	0.006	0.004	0.007	0.004	0.008	0.009	0.005	0.006	0.005
G274	0.003	0.003	0.004	0.004	0.005	0.003	0.004	0.004	0.004	0.004	0.004	0.006	0.004	0.006	0.005	0.006	0.006	0.007	0.007	0.003	0.008	0.008	0.01	0.005	0.005	0.006	0.007	0.004	0.006	0.005	0.005	0.007	0.006	0.007	0.008	0.008	0.004	0.005	0.004	0.004	0.006	0.004	0.02	0.004	0.008	0.021	0.007	0.006	0.021
G118	0.003	0.003	0.004	0.005	0.005	0.004	0.004	0.003	0.005	0.004	0.005	0.003	0.004	0.005	0.006	0.006	0.006	0.008	0.007	0.003	0.009	0.006	0.005	0.007	0.013	0.005	0.012	0.004	0.005	0.009	0.004	0.008	0.009	0.009	0.012	0.007	0.005	0.008	0.006	0.004	0.007	0.008	0.012	0.005	0.009	0.01	0.01	0.008	0.028
G289	0.002	0.003	0.003	0.003	0.003	0.004	0.004	0.003	0.003	0.004	0.003	0.003	0.003	0.003	0.003	0.003	0.005	0.004	0.004	0.003	0.004	0.004	0.003	0.004	0.003	0.003	0.003	0.007	0.003	0.004	0.003	0.004	0.003	0.005	0.004	0.004	0.004	0.005	0.004	0.003	0.004	0.003	0.007	0.003	0.003	0.013	0.004	0.003	0.006
G131	0.003	0.003	0.003	0.004	0.003	0.003	0.003	0.003	0.004	0.004	0.004	0.004	0.004	0.004	0.004	0.004	0.004	0.003	0.069	0.004	0.004	0.004	0.005	0.007	0.005	0.004	0.003	0.004	0.004	0.005	0.004	0.005	0.005	0.004	0.005	0.003	0.003	0.004	0.005	0.003	0.006	0.005	0.004	0.004	0.005	0.005	0.003	0.007	0.005
G117	0.004	0.003	0.005	0.004	0.003	0.004	0.004	0.004	0.004	0.005	0.006	0.004	0.005	0.007	0.005	0.005	0.006	0.005	0.006	0.003	0.007	0.005	0.013	0.006	0.007	0.006	0.006	0.004	0.005	0.009	0.004	0.004	0.005	0.006	0.009	0.015	0.004	0.007	0.006	0.006	0.005	0.006	0.007	0.005	0.007	0.012	0.013	0.007	0.014
G022	0.003	0.003	0.004	0.003	0.002	0.004	0.003	0.004	0.004	0.003	0.003	0.005	0.004	0.004	0.003	0.004	0.003	0.004	0.006	0.004	0.004	0.006	0.004	0.005	0.004	0.005	0.007	0.004	0.005	0.01	0.005	0.005	0.004	0.004	0.004	0.004	0.003	0.01	0.003	0.006	0.005	0.007	0.005	0.005	0.002	0.004	0.005	0.008	0.01
G1042	0.004	0.002	0.003	0.004	0.003	0.003	0.004	0.003	0.004	0.004	0.006	0.004	0.003	0.004	0.006	0.006	0.007	0.005	0.01	0.003	0.007	0.005	0.012	0.006	0.005	0.005	0.006	0.003	0.007	0.005	0.003	0.112	0.004	0.005	0.007	0.01	0.003	0.003	0.007	0.003	0.005	0.005	0.005	0.003	0.005	0.008	0.007	0.013	0.006
[truncated: 19 more columns]

## Sheet: nsnps
-	G34	G507	G208	G1149	G154	G1065	G722	G658	G43	G669	G860	G973	G472	G314	G876	G21	G393	G300	G864	G404	G48	G33	G24	G939	G708	G712	G120	G427	G730	G102	G1137	G165	G896	G936	G1049	G119	G749	G942	G1083	G533	G911	G189	G1044	G978	G914	G348	G417	G104	G912
G34	NA	2419500	2199380	2189170	2220290	1784500	1915860	1899890	1697500	1691680	1606100	1434560	1503210	1332220	1315220	1219200	1196760	1156170	1121760	1197730	1045700	1039450	979150	936132	841470	830827	798839	940957	813927	791883	914413	719470	749083	673850	694807	660639	783602	638272	746737	668485	564875	616773	404207	488141	391430	333449	337845	277526	252236
G507	2419500	NA	2193340	2184210	2217050	1775350	1918540	1902280	1688280	1681640	1596880	1425450	1504920	1322150	1305030	1207720	1185200	1145420	1111550	1201240	1036610	1030500	969983	927645	831446	820149	787292	943728	803027	782717	916812	708876	742483	662498	684898	649825	785288	630358	743931	670425	557671	617737	397745	490060	387541	328601	335086	273713	247537
G208	2199380	2193340	NA	2006910	2017940	1662820	1735750	1723110	1584050	1577340	1503050	1347430	1372650	1250620	1236680	1141090	1124700	1084460	1054990	1085700	973818	969041	916728	892816	797893	790091	763151	855722	770453	753622	832645	694116	704382	654925	662912	636963	710855	617414	682752	608265	543862	565541	395231	444330	369147	319655	317785	262822	243967
G1149	2189170	2184210	2006910	NA	2008160	1659390	1729640	1716520	1582540	1572840	1500540	1349480	1364160	1250140	1236390	1140140	1122820	1083090	1053990	1080070	971268	968192	912063	896825	797981	790407	764740	851918	770606	753351	828863	697157	706267	657859	664540	639143	708329	622220	678855	606496	547268	564083	398460	443262	367685	320517	317975	262464	245067
G154	2220290	2217050	2017940	2008160	NA	1640140	1756870	1742230	1560400	1555880	1476440	1321330	1379260	1227070	1211720	1123390	1102930	1065380	1033150	1100300	962635	958006	902040	863944	777453	767161	738044	864654	751652	731578	839578	664775	691212	623277	641437	610636	719866	590897	686679	615190	522611	567746	374924	448706	361615	309067	312281	257113	234241
G1065	1784500	1775350	1662820	1659390	1640140	NA	1396500	1396490	1359300	1348600	1302920	1170630	1133470	1086040	1079690	988220	980509	940376	923910	883058	839347	831112	796536	798550	707348	705728	688854	699873	683382	671947	681937	635462	612160	609113	598452	584457	577456	566411	561864	499551	492156	475494	369561	364854	324063	287571	277422	233224	223684
G722	1915860	1918540	1735750	1729640	1756870	1396500	NA	1514290	1330020	1327870	1251960	1125280	1186780	1042530	1028590	954177	935503	905376	873771	950679	819434	817513	765096	733261	657594	645579	619484	747979	633576	615857	726449	557311	590839	518800	537864	509597	625192	497227	593330	533747	441936	489147	313520	388416	306571	261535	265822	216356	195965
G658	1899890	1902280	1723110	1716520	1742230	1396490	1514290	NA	1327800	1323990	1257690	1118590	1191430	1040210	1028400	952595	935317	902868	877344	950067	822551	814195	769758	728506	655173	645464	618154	748995	633272	616411	728259	555711	584984	519274	539478	510353	624423	492780	590372	535593	436227	496607	310497	389873	307595	258953	265382	217108	193774
G43	1697500	1688280	1584050	1582540	1560400	1359300	1330020	1327800	NA	1288590	1243650	1124210	1074140	1041470	1035060	947989	940500	903152	884172	838087	802237	798782	760639	771561	681356	679236	664366	665332	657763	647089	648256	615020	590887	589698	577169	566021	549814	550559	533993	476669	478567	452127	360470	346462	310736	279221	266720	225190	217711
G669	1691680	1681640	1577340	1572840	1555880	1348600	1327870	1323990	1288590	NA	1232550	1113780	1072570	1033350	1028520	944548	935577	897181	878059	837237	797843	794161	760110	762104	679066	674153	662536	663228	654229	643020	645603	611264	585414	584650	572939	561670	549095	542255	533107	475569	471813	453060	355167	345445	310578	277348	264988	224913	216278
G860	1606100	1596880	1503050	1500540	1476440	1302920	1251960	1257690	1243650	1232550	NA	1074850	1030640	999455	998101	909871	903482	865917	858832	797981	775962	762518	737359	740390	656248	658700	643712	633015	634269	624300	618025	596346	563011	576669	561438	551447	521392	528964	508189	455319	457249	437498	347572	330333	301589	267138	256889	218462	209902
G973	1434560	1425450	1347430	1349480	1321330	1170630	1125280	1118590	1124210	1113780	1074850	NA	903664	909865	906499	827942	822936	790513	771953	703298	694590	697170	660941	688611	606201	603214	594475	559649	583054	575674	546046	555198	523644	536159	515973	510207	464921	500198	453186	403972	434545	384250	332450	292568	272912	252218	235613	200328	200203
G472	1503210	1504920	1372650	1364160	1379260	1133470	1186780	1191430	1074140	1072570	1030640	903664	NA	845123	839798	775534	764522	731778	720426	770003	672916	655849	635811	593783	536234	531776	511772	607698	520228	507109	590298	458502	468896	433843	446312	425705	496976	403236	472180	432122	352345	410232	253783	318028	254037	209890	215713	179392	157711
G314	1332220	1322150	1250620	1250140	1227070	1086040	1042530	1040210	1041470	1033350	999455	909865	845123	NA	841431	771645	766197	735560	720709	656761	648790	648841	618051	633429	564309	562435	552430	522244	544204	537118	508993	514632	482780	496860	480355	474928	431561	459216	424375	374788	400625	358969	306759	272378	255595	234029	218803	188000	186259
G876	1315220	1305030	1236680	1236390	1211720	1079690	1028590	1028400	1035060	1028520	998101	906499	839798	841431	NA	768353	762351	730812	719868	649947	649820	643635	620367	632775	562188	563142	553234	517440	542362	534595	505105	516906	481263	501058	482576	477092	427641	459117	419133	373356	398805	359501	305781	270556	256427	233609	218478	188304	185803
G21	1219200	1207720	1141090	1140140	1123390	988220	954177	952595	947989	944548	909871	827942	775534	771645	768353	NA	706191	672413	659376	606487	598437	597654	572634	575641	519375	515804	508742	482032	504050	493336	468871	470362	441367	456534	440728	436474	398838	415780	390051	349915	362017	336700	277204	251361	237016	214041	201047	175142	170265
G393	1196760	1185200	1124700	1122820	1102930	980509	935503	935317	940500	935577	903482	822936	764522	766197	762351	706191	NA	668378	656193	595796	593132	591003	567102	573453	516852	513822	507364	473774	500091	491586	462167	469571	438014	455035	439467	436456	391536	416066	384305	343593	362425	333034	278160	248244	235147	213546	199617	174605	170659
G300	1156170	1145420	1084460	1083090	1065380	940376	905376	902868	903152	897181	865917	790513	731778	735560	730812	672413	668378	NA	628474	570388	566407	567963	540999	552227	493841	493126	484843	453914	477359	469998	441630	452466	424404	436594	421622	417372	375354	401625	369465	326592	352177	310835	270144	237623	224655	207274	191826	166335	166180
G864	1121760	1111550	1054990	1053990	1033150	923910	873771	877344	884172	878059	858832	771953	720426	720709	719868	659376	656193	628474	NA	558890	560938	553509	535033	539913	484639	486295	477866	444806	469125	461496	433395	444677	412364	431920	417665	414167	365486	393241	360065	321789	342625	310335	263735	232454	222216	202055	188401	164558	161519
G404	1197730	1201240	1085700	1080070	1100300	883058	950679	950067	838087	837237	797981	703298	770003	656761	649947	606487	595796	570388	558890	NA	525182	516652	492682	454939	415948	409204	391168	498325	404053	391192	477820	348662	368686	325523	341905	323014	403241	306684	374810	352780	272398	330329	193082	261664	196386	163192	168472	140044	123704
G48	1045700	1036610	973818	971268	962635	839347	819434	822551	802237	797843	775962	694590	672916	648790	649820	598437	593132	566407	560938	525182	NA	504465	489903	479587	433408	433109	423450	417570	420713	412331	406964	390812	371655	377559	371179	363976	344053	343776	336438	303175	299813	292620	228054	218575	202657	178646	170926	148747	141123
G33	1039450	1030500	969041	968192	958006	831112	817513	814195	798782	794161	762518	697170	655849	648841	643635	597654	591003	567963	553509	516652	504465	NA	480507	482911	436004	433184	426273	411507	422695	414008	399439	394358	376448	380299	371186	365673	340673	350067	332073	297815	307878	282658	234296	215076	199934	182339	170381	148431	146322
G24	979150	969983	916728	912063	902040	796536	765096	769758	760639	760110	737359	660941	635811	618051	620367	572634	567102	540999	535033	492682	489903	480507	NA	460429	418087	416193	410270	391875	405030	397824	380837	379251	353946	368160	358843	353047	322762	330919	316501	284541	288308	278919	220942	204554	196157	173174	163376	144141	137835
G939	936132	927645	892816	896825	863944	798550	733261	728506	771561	762104	740390	688611	593783	633429	632775	575641	573453	552227	539913	454939	479587	482911	460429	NA	434009	432999	432083	364194	415310	412745	357302	408288	369928	399964	373501	375574	300852	371541	300236	263289	319436	253754	251512	191755	193928	185107	167372	143968	149359
G708	841470	831446	797893	797981	777453	707348	657594	655173	681356	679066	656248	606201	536234	564309	562188	519375	516852	493841	484639	415948	433408	436004	418087	434009	NA	388975	387311	331875	377009	372582	322607	362942	328111	354868	334350	337301	273645	322528	272236	241442	280993	234725	220505	172811	176632	165675	149605	133417	135528
G712	830827	820149	790091	790407	767161	705728	645579	645464	679236	674153	658700	603214	531776	562435	563142	515804	513822	493126	486295	409204	433109	433184	416193	432999	388975	NA	387681	327079	376498	371396	319261	366280	327759	358736	338544	340138	268812	323466	268887	238533	281643	231306	222096	171585	175706	166320	149173	133049	136495
G120	798839	787292	763151	764740	738044	688854	619484	618154	664366	662536	643712	594475	511772	552430	553234	508742	507364	484843	477866	391168	423450	426273	410270	432083	387311	387681	NA	313222	373957	369474	304919	368026	322802	362857	336575	341828	257792	325006	259270	228443	281704	225003	223580	164699	174578	165910	146599	132810	136716
G427	940957	943728	855722	851918	864654	699873	747979	748995	665332	663228	633015	559649	607698	522244	517440	482032	473774	453914	444806	498325	417570	411507	391875	364194	331875	327079	313222	NA	322406	312363	379316	280737	294350	264017	275101	260499	317401	247920	296459	278821	219464	262625	156954	208731	156764	131696	134331	112007	99567
G730	813927	803027	770453	770606	751652	683382	633576	633272	657763	654229	634269	583054	520228	544204	542362	504050	500091	477359	469125	404053	420713	422695	405030	415310	377009	376498	373957	322406	NA	360556	313395	350857	316558	342425	325330	326329	266456	309306	264844	235685	269335	228965	211461	169286	170813	160045	144899	129844	130786
G102	791883	782717	753622	753351	731578	671947	615857	616411	647089	643020	624300	575674	507109	537118	534595	493336	491586	469998	461496	391192	412331	414008	397824	412745	372582	371396	369474	312363	360556	NA	304294	347080	312088	340341	320385	322336	257097	308690	256585	227305	268811	221076	211844	164149	168509	158499	142412	127627	130289
G1137	914413	916812	832645	828863	839578	681937	726449	728259	648256	645603	618025	546046	590298	508993	505105	468871	462167	441630	433395	477820	406964	399439	380837	357302	322607	319261	304919	379316	313395	304294	NA	274407	286707	257361	267661	253460	307308	242638	288665	269077	213547	252529	152904	199656	152243	127573	130858	108343	95872
G165	719470	708876	694116	697157	664775	635462	557311	555711	615020	611264	596346	555198	458502	514632	516906	470362	469571	452466	444677	348662	390812	394358	379251	408288	362942	366280	368026	280737	350857	347080	274407	NA	304577	346802	320021	325520	231223	312677	233658	204528	271240	201277	218090	147994	163114	159359	137439	124438	132931
G896	749083	742483	704382	706267	691212	612160	590839	584984	590887	585414	563011	523644	468896	482780	481263	441367	438014	424404	412364	368686	371655	376448	353946	369928	328111	327759	322802	294350	316558	312088	286707	304577	NA	292735	282554	281113	244045	274371	239594	214818	242572	203457	187249	154529	150067	143211	129821	112345	117078
G936	673850	662498	654925	657859	623277	609113	518800	519274	589698	584650	576669	536159	433843	496860	501058	456534	455035	436594	431920	325523	377559	380299	368160	399964	354868	358736	362857	264017	342425	340341	257361	346802	292735	NA	314328	322248	215351	307526	220657	192904	263531	191845	215182	138495	159388	154651	133154	122526	129914
G1049	694807	684898	662912	664540	641437	598452	537864	539478	577169	572939	561438	515973	446312	480355	482576	440728	439467	421622	417665	341905	371179	371186	358843	373501	334350	338544	336575	275101	325330	320385	267661	320021	282554	314328	NA	297283	226063	281306	226515	201795	245858	197492	195020	144782	153198	145380	128718	116143	120686
G119	660639	649825	636963	639143	610636	584457	509597	510353	566021	561670	551447	510207	425705	474928	477092	436474	436456	417372	414167	323014	363976	365673	353047	375574	337301	340138	341828	260499	326329	322336	253460	325520	281113	322248	297283	NA	214734	286531	215673	192949	249381	190614	199923	136780	152573	147028	127487	116846	123705
G749	783602	785288	710855	708329	719866	577456	625192	624423	549814	549095	521392	464921	496976	431561	427641	398838	391536	375354	365486	403241	344053	340673	322762	300852	273645	268812	257792	317401	266456	257097	307308	231223	244045	215351	226063	214734	NA	204891	244861	239321	181632	225211	128752	166391	129292	108510	110854	92309	81873
G942	638272	630358	617414	622220	590897	566411	497227	492780	550559	542255	528964	500198	403236	459216	459117	415780	416066	401625	393241	306684	343776	350067	330919	371541	322528	323466	325006	247920	309306	308690	242638	312677	274371	307526	281306	286531	204891	NA	206684	180478	246710	174932	198085	131002	142113	143152	122420	108561	118079
G1083	746737	743931	682752	678855	686679	561864	593330	590372	533993	533107	508189	453186	472180	424375	419133	390051	384305	369465	360065	374810	336438	332073	316501	300236	272236	268887	259270	296459	264844	256585	288665	233658	239594	220657	226515	215673	244861	206684	NA	211183	183582	197115	133087	153925	128209	109566	109734	92863	84381
G533	668485	670425	608265	606496	615190	499551	533747	535593	476669	475569	455319	403972	432122	374788	373356	349915	343593	326592	321789	352780	303175	297815	284541	263289	241442	238533	228443	278821	235685	227305	269077	204528	214818	192904	201795	192949	239321	180478	211183	NA	159405	211572	114339	147955	114799	95664	97928	83135	74060
G911	564875	557671	543862	547268	522611	492156	441936	436227	478567	471813	457249	434545	352345	400625	398805	362017	362425	352177	342625	272398	299813	307878	288308	319436	280993	281643	281704	219464	269335	268811	213547	271240	242572	263531	245858	249381	181632	246710	183582	159405	NA	152001	173790	115726	124930	127178	107655	96331	107022
G189	616773	617737	565541	564083	567746	475494	489147	496607	452127	453060	437498	384250	410232	358969	359501	336700	333034	310835	310335	330329	292620	282658	278919	253754	234725	231306	225003	262625	228965	221076	252529	201277	203457	191845	197492	190614	225211	174932	197115	211572	152001	NA	111708	139757	112855	91826	94009	81275	71042
G1044	404207	397745	395231	398460	374924	369561	313520	310497	360470	355167	347572	332450	253783	306759	305781	277204	278160	270144	263735	193082	228054	234296	220942	251512	220505	222096	223580	156954	211461	211844	152904	218090	187249	215182	195020	199923	128752	198085	133087	114339	173790	111708	NA	83020	97189	101481	83391	76148	86260
G978	488141	490060	444330	443262	448706	364854	388416	389873	346462	345445	330333	292568	318028	272378	270556	251361	248244	237623	232454	261664	218575	215076	204554	191755	172811	171585	164699	208731	169286	164149	199656	147994	154529	138495	144782	136780	166391	131002	153925	147955	115726	139757	83020	NA	82869	69446	70320	58491	52533
G914	391430	387541	369147	367685	361615	324063	306571	307595	310736	310578	301589	272912	254037	255595	256427	237016	235147	224655	222216	196386	202657	199934	196157	193928	176632	175706	174578	156764	170813	168509	152243	163114	150067	159388	153198	152573	129292	142113	128209	114799	124930	112855	97189	82869	NA	75967	69900	62832	61854
G348	333449	328601	319655	320517	309067	287571	261535	258953	279221	277348	267138	252218	209890	234029	233609	214041	213546	207274	202055	163192	178646	182339	173174	185107	165675	166320	165910	131696	160045	158499	127573	159359	143211	154651	145380	147028	108510	143152	109566	95664	127178	91826	101481	69446	75967	NA	64409	58842	64622
G417	337845	335086	317785	317975	312281	277422	265822	265382	266720	264988	256889	235613	215713	218803	218478	201047	199617	191826	188401	168472	170926	170381	163376	167372	149605	149173	146599	134331	144899	142412	130858	137439	129821	133154	128718	127487	110854	122420	109734	97928	107655	94009	83391	70320	69900	64409	NA	52504	52149
G104	277526	273713	262822	262464	257113	233224	216356	217108	225190	224913	218462	200328	179392	188000	188304	175142	174605	166335	164558	140044	148747	148431	144141	143968	133417	133049	132810	112007	129844	127627	108343	124438	112345	122526	116143	116846	92309	108561	92863	83135	96331	81275	76148	58491	62832	58842	52504	NA	49605
G912	252236	247537	243967	245067	234241	223684	195965	193774	217711	216278	209902	200203	157711	186259	185803	170265	170659	166180	161519	123704	141123	146322	137835	149359	135528	136495	136716	99567	130786	130289	95872	132931	117078	129914	120686	123705	81873	118079	84381	74060	107022	71042	86260	52533	61854	64622	52149	49605	NA
G397	230316	226202	226192	228048	214243	213547	178255	176881	208229	205095	201406	192878	145718	178437	178401	162399	162995	158240	154863	111487	134048	137752	130134	147285	130302	131166	133049	90590	125955	125811	87980	128975	110112	127574	115821	119419	74217	116916	76456	66687	102990	66004	84669	48377	58001	60925	49582	46146	52453
G28	264307	261540	247025	246828	243634	211618	209820	206790	204196	203074	193300	180411	163532	167315	165420	153495	151438	147638	141739	129852	129874	131456	122883	126945	113626	113188	111454	103938	110291	108268	100417	104808	101168	100232	97706	96533	86216	94147	84357	75683	84152	70215	64457	54208	52901	50436	45345	39888	41272
G951	222188	218716	212910	212877	205940	192839	172854	172060	187130	186211	180797	169204	141799	158831	158750	146642	146567	141238	138517	111389	123641	125870	120882	124637	115147	115479	115194	90225	111867	110044	86489	110377	98653	108095	102181	103643	73390	97049	74299	66965	87598	65335	70678	47234	54180	53962	44919	43290	47276
G738	237206	234121	223090	223235	219613	195661	185841	185953	188609	187313	180893	167350	151110	156563	156064	144712	143720	138531	135544	119910	123990	124075	119018	119676	109234	109403	107662	95922	106527	104174	92791	101422	95445	97833	95301	94836	79289	89245	78513	71246	80345	68640	62595	50183	51302	49200	43631	39808	41246
G870	200486	196454	194915	196083	186110	181903	154631	154220	177120	174965	171346	162442	128898	151512	151659	139874	140219	135512	133326	98714	117229	119104	114372	122806	112077	112755	113260	80665	108830	107852	77763	109414	93995	108523	100199	102796	65650	97588	67571	59668	86263	59003	70760	42562	51443	52706	42945	41504	45750
G140	197640	193402	193024	193965	183738	181230	152006	151886	176601	175017	171718	163040	126141	152491	152458	140350	140806	135643	133456	97377	116498	119234	114220	123970	112543	113684	114974	78716	110372	108314	76529	111252	94317	110408	101492	104297	64990	98445	66645	59176	87202	58839	72236	42079	51515	53191	43597	41757	46284
G149	222282	224160	202514	202318	204652	167363	177039	178960	159522	159548	152919	135150	152343	125592	126111	118665	117256	109770	109140	133507	103642	100720	97336	87327	81949	80942	77407	108957	80954	77035	101185	69861	73262	65726	69480	66328	82126	60172	71494	77519	53646	75450	38443	59300	39733	32965	33153	29160	26026
G255	113339	110888	111050	112003	105446	104872	87060	86421	102541	101274	99118	95176	71349	88572	88574	81644	81569	79232	77521	55089	67304	69598	65650	72939	65967	66517	67049	45149	64092	63553	43414	65425	55425	64776	58980	61314	36764	58575	38267	33625	52275	33005	43161	23889	29986	31834	25240	24374	27792
G750	114089	111729	108645	108536	105960	97524	88513	88388	94618	94619	91060	84987	72593	80216	79946	75108	74729	72277	71104	58242	63622	64670	62050	62647	58644	59049	59451	46532	57867	56248	44459	56675	50758	54969	52999	53218	37682	49019	38815	34968	44558	33799	36018	24709	28688	29002	23450	23577	25102
G943	107721	106840	99277	98320	99446	82118	85078	85169	78394	78407	74911	66675	68880	62657	61998	58221	57602	55254	53904	55075	51069	49628	47812	44920	41555	40848	39591	43745	40278	39453	41997	35836	36100	34015	34899	33455	35871	31022	34963	31444	27681	29721	20700	22772	20256	17238	16830	14704	13451
G164	84266	82575	80964	81259	78203	73721	65753	64992	71725	71284	69003	65330	52847	61070	60708	56583	56165	54642	53323	41909	47255	48464	45656	49425	44518	45035	45211	33968	43528	42694	32562	43784	38520	42551	39894	40609	28010	39019	28319	25282	34756	24360	28211	17831	20973	21429	17465	16905	18996
G166	75669	74892	71716	72039	70125	63712	59134	58951	61614	61080	59122	55140	47973	51157	51004	47502	47106	45228	44409	37923	40404	40203	38445	40035	36381	36000	35850	30109	35068	34726	29260	33922	31387	32944	31431	31550	25190	30259	24705	22844	26919	21940	21166	16032	16860	16159	14266	13002	13655
G274	64776	63439	62618	62811	60294	57343	50387	49865	56051	55469	53835	51503	40444	47994	47878	44235	44346	43303	42242	32305	37194	38333	36039	38553	35649	35896	35832	26109	34666	34212	25135	34884	30937	33951	32014	32695	21363	30928	21916	19668	28412	19062	23107	13975	16891	17816	14060	13848	15774
G118	54414	53270	53008	53317	50587	49601	42244	41999	48456	47919	46881	44826	34390	41918	41786	38429	38501	37666	36961	27185	32431	33477	31424	34208	31226	31755	31776	22230	30632	30253	21124	31080	26986	30322	28212	29312	17873	27583	18517	16588	25045	16547	20781	11692	14707	15544	12440	12127	13981
G289	43998	44088	40288	40323	40577	33924	35453	36127	32236	32384	31228	27660	29653	25821	25810	24378	24123	22848	22618	25092	21581	20973	20587	18373	17238	16995	16533	20091	16892	16181	18826	14789	15688	14014	14809	14306	17006	12943	14280	17244	11520	17082	8336	10805	8468	7251	7099	6257	5802
G131	42085	42195	38761	38716	38939	33098	33594	34231	31465	31688	30946	26873	28587	25106	25224	23706	23536	21654	22046	23698	21009	20177	19950	17802	16850	16693	16001	18980	16329	15641	17989	14432	14852	13928	14313	13944	15983	12632	13679	15950	10897	16095	8079	10115	8389	6874	6753	6035	5512
G117	31294	30672	30353	30411	29084	28054	23970	23946	27356	27107	26439	25208	19789	23545	23238	21698	21671	21013	20518	15549	18147	18464	17520	18907	17233	17477	17449	12557	16991	16671	12145	16832	14681	16722	15350	15793	10334	15127	10746	9534	13291	9128	10923	6656	7996	8249	6874	6662	7380
G022	19357	19449	17710	17760	17939	15019	15518	15861	14315	14393	13955	12206	13125	11423	11511	10966	10728	9943	10122	11194	9512	9344	9096	8107	7776	7443	7164	8881	7566	7260	8428	6586	6843	6324	6459	6336	7613	5675	6276	7896	5037	8012	3706	4846	3761	3177	3110	2795	2541
G1042	17412	17196	16239	16159	16072	13942	13545	13620	13438	13490	12828	11670	11154	11068	10937	10458	10289	9779	9516	8888	8838	8848	8588	8355	7791	7664	7619	7066	7519	7296	6877	6972	6616	6767	6660	6637	5742	6030	5803	5259	5383	4933	4245	3656	3851	3489	3094	2979	2811
[truncated: 19 more columns]
